# Supplementary material for: The Epigenetic Factor Landscape of Developing Neocortex Is Regulated by Transcription Factors Pax6→ Tbr2→ Tbr1
Source: Front Neurosci. 2018 Aug 22;12:571. doi: 10.3389/fnins.2018.00571 (PMC6113890; doi:10.3389/fnins.2018.00571)
Supplement: Supplementary file 4 [file Table_3.xlsx]

## Sheet: Legend
Supplementary Table S3 Legend
Note: This worksheet has the legend only. Table S2 is on the other worksheet (tab) in this file ("Table S3").
Supplementary Table S3 (Excel File). Microarray and ChIP-seq results for selected EF genes, with cell-type and regional specificity assessments. Each row shows results for a different gene, identified by NCBI Gene ID (column A) and Gene Name (column B). Empty cells indicate data were not available, or not significant in the experiment. All abbreviations as in the text. Each column contains the fo…
A: NCBI Gene ID
B: NCBI Gene Name
C: Cell-type specificity (colored cells); "abIP" indicates aIP- and bIP-specificity
D: Rostrocaudal gradient (colored cells)
E: Genes directly regulated by Pax6 (green: Pax6 activates; red: Pax6 represses)
F: Genes directly regulated by Tbr2 (green: Tbr2 activates; red: Tbr2 represses)
G: Genes directly regulated by Tbr1 (green: Tbr1 activates; red: Tbr1 represses)
H: Genes directly regulated by Tbr1/2 (green: Tbr1/2 activate; red: Tbr1/2 repress)
I: Molecule type (colored cells)
J: Cellular complex or EF type (colored cells)
K: PubMed PMID for a relevant citation to gene family or functions
L: ISH expression pattern
M: ISH source (GP, Genepaint; BG, BGEM; AI, Allen Institute; pm, PMID in column K)
N: log2FC, Tbr2-GFP FACS microarray (Nelson et al., 2013)
O: Expression magnitude on Tbr2-GFP FACS microarray (average in all samples)
P: p value, Tbr2-GFP FACS microarray
Q: Pax6 binds per cited PMID in column K (colored cells)
R: Pax6 binds in forebrain per Sansom et al., 2009 (colored cells)
S: Pax6 binds in forebrain per Sun et al., 2015 (colored cells)
T: Pax6 predicted to bind in mice per Coutinho et al., 2011 (colored cells)
U: Pax6 binds in cortex per Pattabiraman et al., 2014 (colored cells)
V: log2FC, Pax6 microarray (Holm et al., 2007)
W: Expression magnitude on Pax6 microarray (average in all samples)
X: p value, Pax6 microarray
Y: Tbr2 binds per cited PMID in column K (colored cells)
Z: Tbr2 binds in E14.5 cortex per Sessa et al., 2017 (colored cells)
AA: log2FC, Tbr2 microarray MA1 (Elsen et al., 2013)
AB: Expression magnitude on Tbr2 microarray MA1 (average in all samples)
AC: p value, Tbr2 microarray MA1
AD: Tbr1 binds per cited PMID in column K (colored cells)
AE: Tbr1 binds in E15.5 cortex per Notwell et al., 2016 (colored cells)
AF: log2FC, Tbr1 microarray MA1 (Bedogni et al., 2010)
AG: Expression magnitude on Tbr1 microarray MA1 (average in all samples)
AH: p value, Tbr1 microarray MA1
AI: log2FC, Tbr1/2 microarray MA2 (present study)
AJ: Expression magnitude on Tbr1/2 microarray MA2 (average in all samples)
AK: p value, Tbr1/2 microarray MA2
AL: log2FC, Tbr2 microarray MA2 (present study)
AM: Expression magnitude on Tbr2 microarray MA2 (average in all samples)
AN: p value, Tbr2 microarray MA2
AO: log2FC, Tbr1 microarray MA2 (Elsen et al., 2013)
AP: Expression magnitude on Tbr1 microarray MA2 (average in all samples)
AQ: p value, Tbr1 microarray MA2

## Sheet: Table S3
NCBI	Name	Ident	R-C	P6	T2	T1	Td	Molec	Cell	PMID	Expression	ISH	Tbr2: GFP+ e14.5 log2FC (top 300 bold)	Tbr2: GFP+ e14.5 AveExp	Tbr2: GFP+ e14.5 p =	P6-pm	Sans	Sun	Cout	Patt	Pax6-/- (Sey/Sey) e15.5 log2FC (top 100 bold)	Pax6-/- (Sey/Sey) e15.5 AvExp	Pax6-/- (Sey/Sey) e15.5 p=	T2-pm	T2 tgt	Tbr2fl/fl (Nes11-Cre) e14.5 log2FC (top 100 bold)	Tbr2fl/fl (Nes11-Cre) e14.5 AvExp	Tbr2fl/fl (Nes11-Cre) e14.5 p =	T1-pm	T1 tgt	Tbr1-/- e14.5 log2FC	Tbr1-/- e14.5 AveEx	Tbr1-/- e14.5 P =	Tbr1/2 e14.5 log2FC	Tbr1/2 e14.5 AveEx	Tbr1/2 e14.5 P =	Tbr2 e14.5 log2FC	Tbr2 e14.5 AveEx	Tbr2 e14.5 P =	Tbr1 e14.5 log2FC	Tbr1 e14.5 AveEx	Tbr1 e14.5 P =
13813	Eomes	abIP	R-svz	P6	T2	T1	Td	TFtbox	cell	27600842	SVZ,VZ (r>c)	GP	1.96315	10.6224	1.03124e-05	P-pm	B-S2	P-Su	P Co	Pa-1u	-1.0696	10.0939	2.11741e-06	T2-pm	B-4i2u1d2du	-3.74681	8.02109	1.43614e-09	T1-pm	B-1du	-0.309553	11.0746	0.203782	-3.94954	9.79932	3.97509e-07	-3.74137	9.9034	1.6108e-06	-0.09635	11.7259	0.740396
407823	Baz2b	abIP	R-C	P6	T2	T1	Td	TFzphd-brd	ISWI	28341809	svz>vz	GP	1.08001	3.99831	0.0130668	P-pm	B-S2	P-Su	P Co	Pa-1d	0.241183	7.60256	0.194427	T2-pm	B-4i1u	0.117626	8.99798	0.188918	T1-pm	B-1i	-0.415839	5.70308	0.288239	0.472656	9.60352	0.00157126	0.299805	9.51709	0.031873	0.227539	9.48096	0.0468612
79221	Hdac9	abIP	R-C	P6	T2	T1	Td	HDAC-like	cell	15711539	VZ,SVZ	GP	0.598982	8.77991	0.0033127	P-pm	P tgt	P-Su	P Co	Pa-1i	0.0404312	6.42962	0.814102	T2-pm	B-5i	0.546603	7.56289	0.00028536	T1-pm	B-3i1dd	0.0879694	3.40869	0.385285	0.720703	9.63444	0.00286592	0.676107	9.61214	0.00781966	0.164388	9.35628	0.347395
54169	Kat6b	abIP	R-C	P6	T2	T1	Td	HAT/Myst	cell	10821753	VZ,SVZ	GP	1.23522	10.1626	7.01466e-05	P-pm	P tgt	Su-1i	P Co	Pa-1i1du				T2-pm	B-3i1du	0.139812	9.56323	0.0724268	T1-pm	T1 tgt				0.151693	11.0374	0.0074418	0.182943	11.0531	0.00488332	-0.01237	10.9554	0.770832
56353	Rybp	abIP	R-C	P6	T2	T1	Td	molec	PRC1nc	27705745	svz,vz>iz,cp	GP	0.807088	12.4368	7.03948e-06	P-pm	P tgt	Su-1i	P Co	Pa-1i	-0.0403803	7.27152	0.857361	T2-pm	B-1du	-0.244481	7.12537	0.0653726	T1-pm	B-1du	-1.47402	6.92696	0.0130557	-0.20052	11.0781	0.00731461	-0.111	11.1229	0.121561	-0.06364	11.1466	0.271384
76804	Kdm4c	abIP	R-C	P6	T2	T1	Td	KDM/TFjmjc	cell	24396064	VZ,SVZ>CP	GP	1.72391	8.5319	9.52191e-07	P-pm	P tgt	P-Su	P Co	P Pa	-0.236349	7.06307	0.0579183	T2-pm	T2 tg	0.104562	7.95254	0.302061	T1-pm	B-1i	-0.562665	3.73925	0.157086	-0.10319	7.74398	0.269657	-0.04362	7.77376	0.666916	0.032308	7.81173	0.702867
192195	Ash1l	abIP	R-C	P6	T2	T1	Td	KMTase/TFbr	trxG/ASH1	27229316	vz,svz>>cp	GP	0.943041	7.17401	0.00097341	P-pm	P tgt	P-Su	P Co	P Pa				T2-pm	T2 tg				T1-pm	T1 tgt	-1.0764	5.03001	0.0442321
104383	Rcor2	abIP	R-C	P6	T2	T1	Td	TFmyb	Rest cplx	28049845	SVZ,iz>VZ	GP	1.94321	7.60945	0.000768749	P-pm	P tgt	P-Su	P Co	P Pa	0.00703762	10.4001	0.953287	T2-pm	B-1s1du	0.0831968	9.08591	0.385335	T1-pm	T1 tgt	-0.18155	9.42703	0.519853	0.014974	11.8389	0.809362	-0.02181	11.8205	0.753585	0.01237	11.8376	0.831224
14534	Kat2a	abIP	R-C	P6	T2	T1	Td	HAT/GNAT	cell	28125090	vz,svz	GP	0.678872	5.06581	4.20006e-05	P-pm	P tgt	P-Su	P Co	P Pa	-0.150923	7.98851	0.191983	T2-pm	T2 tg	0.00667973	7.50091	0.943617	T1-pm	T1 tgt	0.206644	9.59911	0.393617	0.065104	11.0007	0.452331	0.04069	10.9884	0.670893	-0.00179	10.9672	0.982076
116848	Baz2a	abIP	R-C	P6	T2	T1	Td	TFzphd-brd	NoRC/ISWI	15577942	svz>vz,iz	GP	0.747486	9.02316	0.00131341	P-pm	P tgt	P-Su	P Co	P Pa	0.0803887	6.77435	0.399936	T2-pm	T2 tg	-0.0309642	8.27832	0.717722	T1-pm	T1 tgt	-0.246072	8.33474	0.0469274	-0.02799	10.0765	0.732005	0.116536	10.1488	0.221073	-0.07926	10.0509	0.312868
320790	Chd7	aIP	C-vz	P6	T2	T1	Td	CHD/helicase	CHD7	27955690	VZ (c>r) > svz	GP	0.795813	7.62277	0.0013309	P-pm	P tgt	Su-1i	P Co	Pa-1i	0.527858	8.44495	0.00151792	T2-pm	B-4i3dd	0.479805	8.93698	0.00700389	T1-pm	B-1i	-0.89886	6.65924	0.327582	0.621094	9.27148	0.0227339	0.500977	9.21143	0.0790104	0.136719	9.0293	0.534081
75957	Mir17hg	aIP	R-C	P6	T2	T1	Td	miRNA	cell	23623502	VZ	PM	1.96482	6.92832	0.00842748	P-pm	P tgt	P-Su	P Co	P Pa	n.a.			T2-pm	T2 tg	-0.096294	6.18607	0.332321	T1-pm	T1 tgt	-0.520527	4.93373	0.651145	n.a.			n.a.			n.a.
229694	AI504432	bIP	R-C	P6	T2	T1	Td	lncRNA	cell	18725516	SVZ>VZ (lat>med)	pm	0.907175	11.0687	8.06121e-07	P-pm	P tgt	P-Su	P Co	P Pa	-0.609014	7.88301	0.00385505	T2-pm	B-1i1dd	-0.363834	8.37139	0.00556174	T1-pm	B-1i	-2.20378	6.02336	0.0106639	-0.92448	10.3073	0.00125624	-0.27832	10.6304	0.243595	-0.57324	10.4829	0.0134223
16468	Jarid2	bIP	R-C	P6	T2	T1	Td	TFjmjc	PRC2.2	20064376	svz>cp	GP	0.881354	3.82437	0.00370165	P-pm	B-S2	Su-2i	P Co	Pa-2i1du	0.127175	9.59843	0.180374	T2-pm	B-5i2du	-0.225995	8.33745	0.0271208	T1-pm	B-2i	-0.122506	4.24333	0.143307	-0.3776	10.5612	7.09864e-05	-0.20313	10.6484	0.00879826	-0.05615	10.7219	0.298872
319562	9630028B13Rik	bIP	R-C	P6	T2	T1	Td	lncRNA	cell	—	SVZ	GP	n.a.			P-pm	P tgt	P-Su	P Co	P Pa	n.a.			T2-pm	T2 tg	-0.612672	7.07839	4.6214e-05	T1-pm	T1 tgt	n.a.			-0.78743	8.02881	0.00266751	-0.87321	7.98592	0.00280368	-0.03776	8.40365	0.837622
234624	A330008L17Rik	bIP	R-C	P6	T2	T1	Td	lncRNA	cell	—	SVZ (weak)	GP	2.39962	4.98805	2.87223e-05	P-pm	P tgt	P-Su	P Co	P Pa	n.a.			T2-pm	T2 tg	-0.577122	5.67357	0.00276521	T1-pm	T1 tgt	-0.00243429	4.32427	0.9762	-0.52116	6.06527	0.00948429	-0.59342	6.02913	0.00861446	0.065511	6.3586	0.668826
109202	A930024E05Rik	bIP	R-C	P6	T2	T1	Td	lncRNA	cell	—	SVZ	GP	1.9673	8.34097	0.000150005	P-pm	P tgt	P-Su	P Co	P Pa	n.a.			T2-pm	T2 tg	-0.0454425	8.02702	0.604093	T1-pm	T1 tgt	-0.736306	7.79556	0.183944	n.a.			n.a.			n.a.
68190	Dubr	bIP	R-C	P6	T2	T1	Td	lncRNA	cell	25686699	SVZ,IZ	GP	1.76664	8.59742	0.000360278	P-pm	P tgt	P-Su	P Co	Pa-1d	n.a.			T2-pm	B-2i1d	0.0937065	8.1544	0.400734	T1-pm	B-1d	-0.637902	2.94341	0.137572	n.a.			n.a.			n.a.
53626	Insm1	abIP	R-C	P6	T2	T1	Td	TFzc2h	cell	18940587	VZ,SVZ,IZ	GP	1.15479	9.45132	3.31169e-06	P-pm	P tgt	Su-1u	P Co	Pa-1s	0.550428	10.3074	0.0029674	T2-pm	B-1du	0.459793	8.59861	0.0011463	T1-pm	B-1du	0.142551	10.1417	0.729116	0.540365	10.2819	0.00329036	0.362305	10.1929	0.0412046	0.168945	10.0962	0.216928
319974	Auts2	N-cp	R-cp	P6	T2	T1	Td	TF	PRC1nc	19948250, 20615956	CP>vz	pm	2.2406	4.7451	0.000134057	P-pm	P tgt	Su-10i	M/H	Pa-12i	-0.392668	8.2889	0.00415826	T2-pm	B-49i	-0.0303418	10.0146	0.700926	A-pm	B-22i	-1.4202	6.92775	0.0470301	n.a.			n.a.			n.a.
69587	Pcgf3	N-cp	R-C	P6	T2	T1	Td	RING	PRC1nc	28596365	CP	GP	1.21135	10.6607	8.95039e-08	P-pm	P tgt	P-Su	P Co	P Pa	n.a.			T2-pm	T2 tg	-0.0886207	8.94329	0.20619	T1-pm	T1 tgt	-1.12367	7.85709	0.0868538	-0.1582	11.1117	0.00370341	-0.02083	11.1803	0.657204	-0.0389	11.1713	0.332636
14025	Bcl11a	N-iz	C-iz	P6	T2	T1	Td	TFzc2h	BAF	26182416	IZ,CP (c>r)	AI	1.50032	9.0253	5.59278e-05	P-pm	P tgt	Su-2i	P Co	Pa-2i	-0.433119	9.21484	0.00529807	T2-pm	B-1i	-0.0774173	10.2068	0.39662	T1-pm	T1 tgt	-1.28958	8.518	0.0192651	-0.06836	12.1097	0.395284	0.024089	12.1559	0.784766	0.074382	12.1811	0.32623
70122	Mllt3	N-iz	R-C	P6	T2	T1	Td	YEATS	read H3K9	20348416	iz,cp>svz,vz	GP	1.22439	9.16549	0.000144906	P-pm	P tgt	P-Su	P Co	Pa-1u1dd	-0.286562	9.40115	0.0266744	T2-pm	B-2i1dd	0.0141905	9.32226	0.917382	T1-pm	T1 tgt	-1.71565	4.01716	0.0267504	-0.12109	11.9141	0.148852	0.014648	11.9819	0.868065	-0.05664	11.9463	0.449952
58208	Bcl11b	N-iz	R-C	P6	T2	T1	Td	TFzc2h	BAF	15664173	cp>iz	GP	1.74859	6.66878	0.000334851	P-pm	P tgt	Su-1i	P Co	Pa-2i1dd	0.275401	10.9917	0.106971	T2-pm	B-2i1dd	-0.383303	8.93923	0.0087064	T1-pm	B-3i2du1dd	-1.34595	8.93857	0.0226245	-0.89844	10.6152	0.000141102	-0.40625	10.8613	0.030812	-0.41455	10.8572	0.0123679
216848	Chd3	N-iz	R-C	P6	T2	T1	Td	CHD/TFzphd	NuRD	27806305	CP,IZ>vz	GP	0.763949	10.7486	0.00637791	P-pm	P tgt	P-Su	P Co	P Pa				T2-pm	B-1i1du	-0.0521035	9.50679	0.579925	T1-pm	B-1du	-0.487244	10.1592	0.147467	-0.31901	11.4056	0.0139757	-0.20573	11.4622	0.112845	-0.20133	11.4644	0.0701237
83766	Actl6b	N-iz	R-C	P6	T2	T1	Td	actin-r	BAFn	25195934	CP>>IZ	GP	0.670917	6.54353	0.0378924	P-pm	P tgt	P-Su	P Co	P Pa	-0.248394	10.1481	0.0176334	T2-pm	T2 tg	0.0567332	7.3019	0.686605	T1-pm	T1 tgt	-0.637078	8.13363	0.47378	-0.16471	10.8382	0.227414	-0.1403	10.8504	0.349387	0.00765	10.9244	0.950101
268755	Mir124a-1hg	N-iz	R-C	P6	T2	T1	Td	miRNA	cell	20308325	IZ,CP	GP	0.817993	7.32332	0.042414	P-pm	P tgt	P-Su	P Co	P Pa	n.a.			T2-pm	T2 tg	n.a.			T1-pm	T1 tgt	-0.91898	8.97968	0.188294	n.a.			n.a.			n.a.
15182	Hdac2	N-iz	R-C	P6	T2	T1	Td	HDAC	NuRD	23359715	CP,IZ>VZ,SVZ	AI	1.16913	13.0484	2.87662e-05	P-pm	P tgt	P-Su	P Co	P Pa	-0.0301114	8.51473	0.878837	T2-pm	T2 tg	0.020208	10.8915	0.843043	T1-pm	T1 tgt	-1.17172	5.25984	0.0402619	0.036458	11.8984	0.465709	-0.01888	11.8708	0.73231	0.052409	11.9064	0.271914
75605	Kdm5b	N-svz	R-C	P6	T2	T1	Td	KDM	trxG	22020125	CP,SVZ,IZ>VZ	GP	0.583808	10.552	0.00158651	P-pm	P tgt	P-Su	P Co	P Pa	0.393918	8.5083	0.0361263	T2-pm	B-1s	0.0009756	10.1563	0.991404	T1-pm	B-1s	-0.556334	9.36712	0.027983	-0.01497	11.3662	0.825192	-0.02409	11.3617	0.751	-0.01969	11.3638	0.756469
29861	Dpf1	N-svz	R-C	P6	T2	T1	Td	TFzc2h	BAFn	25195934	CP>svz	GP	0.680991	8.69752	0.0177771	P-pm	P tgt	P-Su	P Co	P Pa	-0.264866	9.95668	0.0952059	T2-pm	T2 tg	-0.0394283	7.51683	0.752383	T1-pm	T1 tgt	-0.338519	9.31299	0.510657	n.a.			n.a.			n.a.
66993	Smarcd3	N-vz	R-C	P6	T2	T1	Td	TFbr	BAFvar	14701856	CP>SVZ,iz,vz	GP	0.716012	11.2187	0.00608224	P-pm	P tgt	P-Su	P Co	P Pa	-0.407143	10.7215	0.0049777	T2-pm	B-1i	-0.450206	8.1176	0.000193556	T1-pm	T1 tgt	-0.298163	10.7448	0.369289	-0.67383	10.3805	5.79093e-06	-0.58366	10.4256	4.45239e-05	-0.28825	10.5733	0.00188934
77045	Bcl7a	N-vz	R-C	P6	T2	T1	Td	TFcoF	BAFn	22442726	CP>IZ,VZ	GP	1.31625	11.7002	1.05244e-05	P-pm	P tgt	Su-1du	P Co	Pa-1du	-0.0468525	5.49215	0.807898	T2-pm	B-1i2du	-0.248278	9.54834	0.0486619	T1-pm	T1 tgt	-0.469608	10.668	0.121586	-0.35286	11.9746	0.000186425	-0.29753	12.0023	0.00132224	-0.1027	12.0997	0.0904695
99982	Kdm1a	N-vz	R-C	P6	T2	T1	Td	KDM	trxG	21878487	VZ,SVZ>CP,iz	PM	1.1356	11.3967	0.000279812	P-pm	P tgt	P-Su	P Co	P Pa				T2-pm	B-1i	-0.0505059	9.978	0.484879	T1-pm	T1 tgt				-0.10547	11.6712	0.0216067	-0.12044	11.6637	0.019614	-0.01009	11.7189	0.782662
239985	Arid1b	N-vz	R-C	P6	T2	T1	Td	TFarid	BAF-B	26937011	CP>vz	GP	1.40268	5.4074	0.00400144	P-pm	P tgt	Su-1du	P Co	Pa-1i	n.a.			T2-pm	B-11i	-0.0532454	8.32357	0.484788	T1-pm	B-2i	-0.973793	6.66087	0.0241275	n.a.			n.a.			n.a.
17765	Mtf2	N-vz	R-C	P6	T2	T1	Td	TFzphd	PRC2.1	21732481	CP,SVZ,IZ,VZ	GP	1.35503	10.5852	6.07755e-05	P-pm	P tgt	P-Su	P Co	P Pa	0.584521	9.15758	0.0190647	T2-pm	B-1du	0.0734726	9.22048	0.496968	T1-pm	B-1s	-1.53047	4.40775	0.0289764	-0.00781	11.2018	0.905143	-0.0026	11.2044	0.971648	0.040853	11.2262	0.510545
269397	Ss18l1	N-vz	R-C	P6	T2	T1	Td	molec	BAFn	14716005	vz,svz>cp,iz	GP	1.10514	10.9536	0.00266099	P-pm	P tgt	P-Su	P Co	P Pa	n.a.			T2-pm	T2 tg	0.0736677	7.20625	0.504619	T1-pm	T1 tgt	-0.291831	8.44507	0.572914	-0.23307	9.91862	0.0746777	-0.12305	9.97363	0.365785	-0.11963	9.97534	0.297171
216850	Kdm6b	N-vz	R-C	P6	T2	T1	Td	KDM	PRC2	27600842	CP,IZ,SVZ>VZ	GP	1.28302	11.7823	6.07579e-05	P-pm	P tgt	P-Su	P Co	P Pa	n.a.			T2-pm	T2 tg	-0.0482069	8.49212	0.570797	T1-pm	T1 tgt	-0.217745	9.92086	0.441831	n.a.			n.a.			n.a.
14955	H19	non-nr	R-C	P6	T2	T1	Td	lncRNA	cell	9203585	non-neur;10704866	pm	-3.37132	10.7436	2.89566e-06	P-pm	P tgt	P-Su	P Co	P Pa	0.832855	8.50579	1.40536e-05	T2-pm	T2 tg	-0.0593742	9.27941	0.896391	T1-pm	T1 tgt	1.42504	10.8643	0.0438083	0.480469	10.1159	0.170341	0.513997	10.1327	0.187613	0.184896	9.9681	0.55481
67155	Smarca2	PN-cp	R-cp	P6	T2	T1	Td	TFbr/ATPase	BAF	23359715	CP strong	GP	1.14705	11.0699	0.000162407	P-pm	P tgt	P-Su	P Co	Pa-1i	-0.537439	8.85005	0.00563982	T2-pm	T2 tg	-0.238292	8.07663	0.179898	T1-pm	T1 tgt	-0.442162	6.84736	0.392431	-1.0599	9.42253	1.48393e-05	-0.39095	9.757	0.021071	-0.84701	9.52897	5.13219e-05
105246	Brd9	PN-cp	R-C	P6	T2	T1	Td	TFbr	BAF	25195934	cp (weak)	GP	0.570259	10.6081	0.000631072	P-pm	P tgt	P-Su	P Co	P Pa				T2-pm	T2 tg				T1-pm	T1 tgt				-0.05729	9.99479	0.268851	-0.13574	9.95557	0.0341637	0.045898	10.0464	0.339174
21375	Tbr1	PN-iz	R-iz	P6	T2	T1	Td	TFtbox	cell	20615956, 27600842	CP>IZ	GP	2.94513	10.4984	6.87206e-06	P-pm	P tgt	P-Su	P Co	P Pa	-0.461863	7.76277	0.0444851	A-T2/J3	B-1i	-0.778296	9.79531	3.75646e-05	T1-pm	T1 tgt	-1.4182	9.90335	0.0357747	-1.58659	9.55046	1.10732e-07	-0.5166	10.0854	0.00168338	-1.31445	9.68652	3.13592e-07
15184	Hdac5	PN-iz	R-C	P6	T2	T1	Td	HDAC	cell	28332716	IZ,CP	GP	1.0715	9.84159	0.0005552	P-pm	P tgt	P-Su	P Co	P Pa				A-T2/J3	B-1i				T1-pm	T1 tgt
66083	Setd6	PN-iz	R-C	P6	T2	T1	Td	KMTase	cell	23324626	IZ, CP	GP	1.45898	6.61338	0.00101298	P-pm	P tgt	P-Su	P Co	P Pa	-0.270192	7.14673	0.0337511	T2-pm	T2 tg	-0.00795293	7.50768	0.912065	T1-pm	T1 tgt	0.220322	5.51572	0.266626	n.a.			n.a.			n.a.
18508	Pax6	PN-vz	R-vz	P6	T2	T1	Td	TFhx	cell	17202185	VZ>svz (r>c)	GP	mixed			R-p	P tgt	Su-2i	M/H	Pa-2i	1.20325	9.34565	8.30736e-07	T2-pm	B-3i	0.361695	5.89645	0.00107488	T1-pm	T1 tgt	1.04525	5.72942	0.184794	0.628255	10.4515	0.000103022	0.491536	10.3831	0.00128098	0.197103	10.2359	0.0542122
107435	Hat1	RG	R-C	P6	T2	T1	Td	HAT-B	cell	23754951	VZ-outer	GP	-0.939207	10.6366	0.00162775	P-pm	P tgt	Su-2i	P Co	Pa-1i	0.842206	8.32478	0.000201791	T2-pm	T2 tg	-0.0535757	8.7182	0.667513	T1-pm	T1 tgt	0.538153	8.08091	0.514747	0.369792	10.0046	0.00653427	0.148112	9.89372	0.238341	0.204264	9.9218	0.0672102
20682	Sox9	RG	R-C	P6	T2	T1	Td	TFhmg	cell	20871603	VZ	GP	-0.339615	6.74118	0.00855535	P-pm	B-S1	Su-1dd	P Co	Pa-1dd	0.393698	7.98815	0.00101297	T2-pm	B-1dd	0.115992	8.43306	0.45789	T1-pm	B-1i	0.444302	8.18165	0.0766608	0.195964	11.5785	0.107009	0.254883	11.6079	0.0670147	0.062012	11.5115	0.559424
13435	Dnmt3a	RG	R-C	P6	T2	T1	Td	DNMT	M-de novo	17477386	VZ	BG	-0.511448	6.77078	0.0276934	P-pm	P tgt	P-Su	P Co	P Pa	0.875279	7.95709	0.000183107	T2-pm	B-1i	0.249473	8.42297	0.0392558	T1-pm	B-2i	0.53519	7.00143	0.288906	0.32487	10.1338	0.000267202	0.222982	10.0828	0.0061716	0.107259	10.025	0.0709923
13436	Dnmt3b	RG	R-C	P6	T2	T1	Td	DNMT	M-de novo	18029387	VZ	GP	-0.921986	6.61794	0.00039912	P-pm	P tgt	P-Su	P Co	P Pa	0.299201	6.59287	0.0339767	T2-pm	T2 tg	0.0242725	6.02475	0.818066	T1-pm	T1 tgt	0.437666	6.0838	0.0682336	0.079753	6.12321	0.0614591	0.089518	6.12809	0.0606235	0.108561	6.13761	0.0126242
12055	Bcl7c	RG	R-C	P6	T2	T1	Td	unk pcg	BAFnp	22442726	n.a.	n.a.	-1.01683	7.64931	0.000483032	P-pm	P tgt	P-Su	P Co	P Pa				T2-pm	T2 tg				T1-pm	T1 tgt
20833	Ssrp1	RG	R-C	P6	T2	T1	Td	TFhmg	CHD/FACT		VZ	AI	-0.512111	11.7255	0.0251912	P-pm	P tgt	P-Su	P Co	P Pa	0.268331	9.93684	0.0101055	T2-pm	T2 tg	-0.0193547	9.15372	0.859578	T1-pm	T1 tgt	0.16396	10.9965	0.642573	0.127604	11.0521	0.000371375	-0.08203	10.9473	0.0111729	0.050781	11.0137	0.0429289
70020	Ino80b	RG	R-C	P6	T2	T1	Td	molec	INO80	28847827	n.a.	n.a.	-0.454067	4.21078	0.0438725	P-pm	P tgt	P-Su	P Co	P Pa	-0.0534912	7.08894	0.696386	T2-pm	T2 tg	-0.177583	6.81503	0.0946473	T1-pm	T1 tgt	0.128334	5.28382	0.282044	-0.0013	9.30664	0.991295	0.060872	9.33773	0.650199	-0.04069	9.28695	0.716529
245688	Rbbp7	RG	R-C	P6	T2	T1	Td	WDrep	PRC2core/NuRF/NuRD	27806305	VZ	GP	-0.687713	14.115	5.51571e-06	P-pm	B-S5	P-Su	P Co	P Pa	0.0916416	10.0149	0.282427	T2-pm	T2 tg	0.0545573	9.44081	0.510983	T1-pm	T1 tgt	0.346658	9.29092	0.389538	0.063151	11.9352	0.407931	0.000651	11.904	0.993786	0.031413	11.9194	0.655285
18140	Uhrf1	RG	R-C	P6	T2	T1	Td	E3 lig/TFzphd	M-hemi	27504471	VZ	GP	-0.874523	10.4263	0.00119246	P-pm	P tgt	P-Su	P Co	P Pa	0.942137	8.52739	4.54863e-05	T2-pm	T2 tg	0.0338183	8.38588	0.854194	T1-pm	T1 tgt	0.30003	7.54741	0.58796	0.181641	10.71	0.338441	-0.08789	10.5752	0.67197	0.033203	10.6357	0.847741
11569	Aebp2	RG	R-C	P6	T2	T1	Td	TFzc2h	PRC2.2	27317809	VZ-outer	GP	-0.473269	10.0713	0.000138564	P-pm	B-S3	P-Su	P Co	Pa-1i	-0.0187974	5.48935	0.846896	T2-pm	B-2dd	-0.247636	7.00183	0.0732123	T1-pm	B-1i2dd	-0.135046	5.70043	0.172697	0.087891	7.4235	0.0690089	-0.01042	7.37435	0.831503	0.013021	7.38607	0.75096
19712	Rest	RG	R-C	P6	T2	T1	Td	TFzc2h	Rest cplx	26745185	vz	GP	-1.38001	7.66268	2.53918e-05	P-pm	B-S1	P-Su	P Co	P Pa	0.084622	6.90462	0.348623	T2-pm	T2 tg	0.0402869	6.54842	0.788599	T1-pm	T1 tgt	-0.179692	7.63362	0.710554	0.097982	7.5721	0.327642	0.046224	7.54622	0.672506	0.005697	7.52596	0.950097
13433	Dnmt1	RG	R-C	P6	T2	T1	Td	DNMT	M-hemi	19433415	VZ	GP	-0.638494	11.2332	2.10086e-05	P-pm	P tgt	P-Su	P Co	P Pa	0.335331	9.85093	0.00435162	T2-pm	T2 tg	-0.0328614	9.11506	0.812419	T1-pm	T1 tgt	-0.109908	9.91942	0.605848	0.10026	11.3854	0.167179	0.051432	11.361	0.507731	0.027995	11.3493	0.664203
217127	Kat7	RG	R-C	P6	T2	T1	Td	HAT/Myst	cell	21149574	VZ (outer)	GP	-0.335372	6.56952	0.0363365	P-pm	P tgt	P-Su	P Co	P Pa				T2-pm	T2 tg				T1-pm	T1 tgt	-0.464252	5.83667	0.0274756
207165	Bptf	RG	R-C	P6	T2	T1	Td	TFbr	NuRF/ISWI	26729287	VZ (inner)	GP	-0.758966	7.29916	0.00838528	P-pm	P tgt	P-Su	P Co	P Pa				T2-pm	T2 tg				T1-pm	T1 tgt
76073	Pcgf5	RG	R-C	P6	T2	T1	Td	RING	PRC1nc	28596365	n.d.	GP	-0.817181	6.75322	9.78768e-05	P-pm	P tgt	P-Su	P Co	Pa-2i	n.a.			T2-pm	T2 tg	0.175115	6.67613	0.172335	T1-pm	T1 tgt	-0.425057	6.48442	0.0570087	0.068034	7.07666	0.595177	0.059408	7.07235	0.677167	0.056966	7.07113	0.633785
213742	Xist	X chr	R-C	P6	T2	T1	Td	lncRNA	cell	28596365	n.d.	GP	-0.789307	7.62638	0.101548	P-pm	P tgt	P-Su	P Co	P Pa	2.23423	8.38687	0.130307	T2-pm	T2 tg	-2.31648	8.71048	0.257724	T1-pm	T1 tgt	1.98005	6.97531	0.607138	n.a.			n.a.			n.a.
20592	Kdm5d	Y chr	R-C	P6	T2	T1	Td	KDM/TFzphd	cell	10640679	vz,cp	GP	0.828672	8.0601	0.0325468	P-pm	P tgt	P-Su	P Co	P Pa	-1.07472	5.05888	0.210316	T2-pm	T2 tg	2.1363	4.76434	0.102661	T1-pm	T1 tgt	-1.22409	3.60832	0.253605	0.007161	7.63932	0.996203	-0.38428	7.4436	0.81961	-0.44434	7.41357	0.752964
23882	Gadd45g	ident	C-vz	P6	T2	T1	Td	DDMase	DDM	25450958	VZ,SVZ (c>r)	GP	0.0168952	10.764	0.950701	P-pm	B-S1	P-Su	P Co	P Pa	0.874973	9.09705	0.000313863	T2-pm	B-1s1dd	0.423775	8.6936	0.00403111	T1-pm	T1 tgt	-0.0562694	10.23	0.794278	0.755859	10.3369	8.90445e-05	0.589844	10.2539	0.00114829	-0.04346	9.93726	0.688674
12418	Cbx4	ident	R-C	P6	T2	T1	Td	E3sumo	PRC1can	17439403	vz,cp weak	GP	0.0651461	9.84906	0.41091	P-pm	B-S1	P-Su	P Co	P Pa	-0.294293	9.10132	0.0109262	T2-pm	T2 tg	-0.0506539	7.19205	0.593264	T1-pm	B-1u	0.0971014	10.1229	0.583409	-0.0599	9.37109	0.602184	-0.13151	9.33529	0.316507	-0.00358	9.39925	0.973211
12648	Chd1	ident	R-C	P6	T2	T1	Td	CHD	CHD	25480920	n.a.	n.a.	mixed			P-pm	P tgt	Su-1i	P Co	Pa-1i	0.341167	7.2122	0.00924394	T2-pm	T2 tg				T1-pm	T1 tgt
22289	Kdm6a	ident	R-C	P6	T2	T1	Td	KDM/TFjmjc	PRC2	25972376	n.a.	n.a.	0.926838	8.84885	0.000126011	P-pm	B-S2	P-Su	M	P Pa	0.32825	8.95872	0.0187675	T2-pm	T2 tg				T1-pm	T1 tgt	-1.45161	5.64546	0.121211
13017	Ctbp2	ident	R-C	P6	T2	T1	Td	TFcoF	NuRD	12101226	VZ>>SP,cp	GP	0.242778	10.3472	0.00700858	P-pm	P tgt	Su-2i	P Co	Pa-3i				T2-pm	B-1i	-0.0857599	8.28638	0.229642	T1-pm	B-1i	-0.426543	3.57585	0.0305757	-0.0931	10.9893	0.0308883	-0.11296	10.9793	0.0216405	-0.08854	10.9915	0.0288029
70127	Dpf3	ident	R-C	P6	T2	T1	Td	TFzc2h	BAFn	25195934	cp>svz	GP	0.0670774	2.92301	0.524031	P-pm	P tgt	P-Su	P Co	P Pa	-0.0565082	5.8336	0.701627	T2-pm	B-1i	-0.241136	5.89619	0.201288	T1-pm	B-1i	0.0795636	2.40829	0.36275	-0.50586	7.45833	0.000156749	-0.50814	7.45719	0.000341212	-0.5682	7.42716	3.89386e-05
723967	Mir9-2	ident	R-C	P6	T2	T1	Td	miRNA	cell	19561591	postmitotic neurons	pm	n.a.			P-pm	P tgt	Su-1d1dd	P Co	Pa-1d2dd	n.a.			T2-pm	B-1d2dd	n.a.			T1-pm	B-1u	n.a.			0.11849	12.2793	0.0416742	0.153971	12.297	0.0222021	0.125651	12.2829	0.0248035
13197	Gadd45a	ident	R-C	P6	T2	T1	Td	DDMase	DDM	22970179	olf epith	GP	0.214553	5.81978	0.325973	P-pm	P tgt	P-Su	P Co	P Pa	0.189784	4.97943	0.243866	T2-pm	B-2du	0.45455	7.0144	0.000379079	T1-pm	B-1dd	0.386076	5.59469	0.182444	0.30013	6.21842	0.0265101	0.098633	6.11768	0.455515	0.002441	6.06958	0.982094
17191	Mbd2	ident	R-C	P6	T2	T1	Td	MBD	NuRD	11274056	n.d.	GP	-1.40163	6.86965	7.3757e-05	P-pm	P tgt	Su-1dd	P Co	P Pa				T2-pm	B-1i	-0.0199857	7.58982	0.884367	T1-pm	T1 tgt				0.185221	7.87288	0.00192302	0.12793	7.84424	0.0253888	0.059326	7.80994	0.171817
338523	Kdm7a	ident	R-C	P6	T2	T1	Td	KDM/TFzphd	cell	20194436	n.a.	GP	0.552473	2.98113	0.00215621	P-pm	P tgt	P-Su	P Co	P Pa				T2-pm	B-2du	0.247549	8.80302	0.00415417	T1-pm	T1 tgt							n.a.			n.a.
74597	4833418N02Rik	ident	R-C	P6	T2	T1	Td	lncRNA	cell	—	n.a.	n.a.	0.406399	6.0941	0.0199151	P-pm	P tgt	P-Su	P Co	P Pa				T2-pm	B-1i				T1-pm	B-1i	-0.942015	4.21819	0.0054727	n.a.			n.a.			n.a.
52463	Tet1	ident	R-C	P6	T2	T1	Td	DDMase	DDM	28504700	n.d.	GP	1.0921	10.1167	2.40213e-05	P-pm	P tgt	P-Su	P Co	P Pa				T2-pm	T2 tg				T1-pm	B-1i	-0.745341	5.76756	0.00421465	n.a.			n.a.			n.a.
231051	Kmt2c	ident	R-C	P6	T2	T1	Td	KMTase/TFzphd	trxG/COMPASS-like	29069077	n.d.	GP	1.21568	10.748	1.14803e-06	P-pm	P tgt	P-Su	P Co	P Pa				T2-pm	T2 tg				T1-pm	B-1i	-1.09031	7.43749	0.0270521	n.a.			n.a.			n.a.
77087	Ankrd11	ident	R-C	P6	T2	T1	Td	scaff	HDAC	25556659	VZ>cp	GP	mixed			P-pm	P tgt	P-Su	P Co	P Pa	n.a.			T2-pm	B-2i	-0.0875579	6.55902	0.31714	T1-pm	B-1i	-0.594923	7.61877	0.0141016	-0.03125	8.972	0.71111	0.069987	9.02262	0.463455	-0.01302	8.98112	0.868544
319574	Gm20735	ident	R-C	P6	T2	T1	Td	lncRNA	cell	—	n.a.	n.a.				P-pm	P tgt	P-Su	P Co	P Pa				T2-pm	B-1d	n.a.			T1-pm	B-1d	n.a.			-0.47135	6.96159	0.0139721	-0.22754	7.0835	0.220876	-0.22754	7.0835	0.150399
214899	Kdm5a	ident	C-vz	P6	T2	T1	Td	KDM	trxG	27899593	VZ (c>r)	GP	mixed			P-pm	P tgt	P-Su	P Co	P Pa	0.981086	7.83886	0.00223284	T2-pm	T2 tg	-0.0313771	8.71097	0.725702	T1-pm	T1 tgt	-0.773311	5.02185	0.106973	-0.11393	9.25879	0.271446	-0.04232	9.2946	0.706074	0.085612	9.35856	0.371147
77994	Mir99ahg	ident	R-vz	P6	T2	T1	Td	miRNA	cell	25352177	VZ/SVZ (weak)	GP	-0.255398	7.55452	0.166491	P-pm	P tgt	Su-6i	P Co	Pa-6i	n.a.			T2-pm	B-13i1s	0.159939	7.82006	0.175467	T1-pm	B-4i	-0.600335	6.12818	0.101494	n.a.			n.a.			n.a.
74016	Phf19	ident	R-vz	P6	T2	T1	Td	TFzphd	PRC2.1	23273982	VZ (r>c)	GP	-0.0128199	2.43803	0.31351	P-pm	P tgt	P-Su	P Co	P Pa	-0.108746	7.16597	0.404553	T2-pm	T2 tg	0.0631397	5.0586	0.427961	T1-pm	T1 tgt	-0.00973324	2.57718	0.802964	-0.00488	6.24626	0.929703	-0.06315	6.21712	0.321468	0.027669	6.26253	0.596009
12416	Cbx2	ident	C-vz	P6	T2	T1	Td	TFathk	PRC1can	22325352	VZ/svz (c>r)	GP	0.376082	7.97959	0.136907	P-pm	P tgt	P-Su	P Co	P Pa	0.386541	8.80406	0.00400067	T2-pm	T2 tg	0.0250107	8.06002	0.881145	T1-pm	T1 tgt	0.258527	9.36516	0.297254	0.173828	10.4574	0.107297	0.115885	10.4284	0.313719	-0.0057	10.3676	0.951365
13626	Eed	ident	C-vz	P6	T2	T1	Td	WD40	PRC2core	24457600	VZ (cm>rl)	GP	0.147834	11.5584	0.0694681	P-pm	P tgt	P-Su	P Co	P Pa	0.390764	8.53073	0.00515712	T2-pm	T2 tg	-0.0124905	7.81213	0.906183	T1-pm	T1 tgt	-0.12896	7.6836	0.812841	0.164714	9.32324	0.131791	0.008138	9.24495	0.943172	0.178548	9.33016	0.0870018
52615	Suz12	ident	C-vz	P6	T2	T1	Td	ZnF	PRC2core	19535498	VZ (c>r)	pm	mixed			P-pm	P tgt	P-Su	P Co	P Pa	0.334178	8.01578	0.0103715	T2-pm	T2 tg				T1-pm	T1 tgt	-1.58318	7.68993	0.170595
328572	Ep300	ident	R-C	P6	T2	T1	Td	HAT/TFcoAc	cell	19339625	cp,vz (weak)	GP	0.288796	10.1635	0.0036322	P-pm	P tgt	P-Su	P Co	P Pa				T2-pm	T2 tg				T1-pm	T1 tgt	-0.431943	8.5719	0.0459126
225876	Kdm2a	ident	R-C	P6	T2	T1	Td	KDM	cell	25463925	n.a.	n.a.	0.651995	8.40766	0.0261424	P-pm	P tgt	P-Su	P Co	P Pa				T2-pm	T2 tg				T1-pm	T1 tgt	-0.424346	8.36613	0.026333
75560	Ep400	ident	R-C	P6	T2	T1	Td	ATPase	TIP60/INO80	26578561	VZ,CP weak	GP	0.767123	4.16839	0.0114668	P-pm	P tgt	P-Su	P Co	P Pa				T2-pm	T2 tg				T1-pm	T1 tgt	-0.327457	6.46541	0.0260513
234366	Gatad2a	ident	R-C	P6	T2	T1	Td	molec	NuRD		svz,vz>cp	GP	0.569019	2.96465	0.0199872	P-pm	P tgt	P-Su	P Co	Pa-1i				T2-pm	T2 tg				T1-pm	T1 tgt
229542	Gatad2b	ident	R-C	P6	T2	T1	Td	TFlim	NuRD		n.d.	GP	0.998475	8.3542	0.00247802	P-pm	P tgt	P-Su	P Co	P Pa	0.438491	8.97451	0.0381142	T2-pm	T2 tg				T1-pm	T1 tgt	-0.51545	8.00551	0.0361737
83797	Smarcd1	ident	R-C	P6	T2	T1	Td	ATPase/TFbr	BAFvar	25818293	vz>cp	GP	0.112639	6.87456	0.352248	P-pm	P tgt	P-Su	P Co	P Pa				T2-pm	T2 tg				T1-pm	B-1u
77044	Arid2	ident	R-C	P6	T2	T1	Td	TFrfx	PBAF	22184115	iz,vz,cp,svz	GP	1.13938	9.40866	5.18387e-07	P-pm	P tgt	P-Su	P Co	P Pa	0.158326	10.2414	0.0943315	T2-pm	T2 tg	0.0423817	9.48137	0.542408	T1-pm	T1 tgt	-0.887758	9.18932	0.165043	0.053385	12.1882	0.218867	0.017253	12.1701	0.711174	-0.03597	12.1435	0.365843
93762	Smarca5	ident	R-C	P6	T2	T1	Td	TFbr/ATPase	ACF1/CHRAC	11359880	VZ,SVZ>CP	GP	0.464597	11.0003	0.000304586	P-pm	P tgt	P-Su	P Co	P Pa	0.433824	9.25505	0.00141587	T2-pm	T2 tg	0.182292	9.66804	0.166395	T1-pm	T1 tgt	-1.26557	6.94305	0.127151	0.301432	11.1676	0.00424909	0.060221	11.047	0.513639	0.004069	11.019	0.957401
217578	Baz1a	ident	R-C	P6	T2	T1	Td	TFzphd-brd	ACF1/CHRAC	27328812	n.a.	GP	0.602595	9.1938	0.000130158	P-pm	P tgt	P-Su	P Co	P Pa	n.a.			T2-pm	T2 tg	0.0811689	7.56428	0.409951	T1-pm	T1 tgt	-0.589269	4.1582	0.338238
57376	Smarce1	ident	R-C	P6	T2	T1	Td	TFhmg	BAF	27149204	CP>all	GP	0.620109	12.7505	3.38225e-05	P-pm	P tgt	P-Su	P Co	P Pa	0.229851	10.0895	0.0758919	T2-pm	T2 tg	0.00605467	10.4394	0.944907	T1-pm	T1 tgt	0.170874	9.89024	0.480857	0.124349	11.973	0.216183	0.152669	11.9871	0.178144	-0.05973	11.8809	0.511612
243842	Bicra	ident	R-C	P6	T2	T1	Td	molec	BAF	19279220	n.a.	n.a.	0.621857	9.11279	0.0105763	P-pm	P tgt	P-Su	P Co	P Pa				T2-pm	T2 tg				T1-pm	T1 tgt
83796	Smarcd2	ident	R-C	P6	T2	T1	Td	TFbr	BAF		olf epith, DMS	GP	-0.624679	11.156	0.000596199	P-pm	P tgt	P-Su	P Co	P Pa				T2-pm	T2 tg				T1-pm	T1 tgt				0.244466	8.03402	0.0312923	0.200521	8.01204	0.0942154	0.039632	7.9316	0.668747
20587	Smarcb1	ident	R-C	P6	T2	T1	Td	TFbr	BAFcore	11263494	CP>svz,vz	GP	0.37574	10.5732	0.0447276	P-pm	P tgt	P-Su	P Co	P Pa				T2-pm	T2 tg				T1-pm	T1 tgt
208727	Hdac4	ident	R-C	P6	T2	T1	Td	HDAC	cell	23239283	VZ>CP,all	GP	0.436267	4.868	0.0145772	P-pm	P tgt	P-Su	P Co	P Pa				T2-pm	B-2i1du				T1-pm	B-1i
20591	Kdm5c	ident	R-C	P6	T2	T1	Td	KDM/TFzphd	cell	26804915	vz,cp (weak)	GP	mixed			P-pm	P tgt	P-Su	P Co	P Pa				T2-pm	T2 tg				T1-pm	T1 tgt
70954	4922502B01Rik	ident	R-C	P6	T2	T1	Td	lncRNA	cell	—	n.a.	n.a.	0.766683	8.39993	0.000234532	P-pm	P tgt	P-Su	P Co	P Pa	n.a.			T2-pm	T2 tg	-0.716775	7.95639	0.0160923	T1-pm	T1 tgt	-0.524364	5.42687	0.0701197	n.a.			n.a.			n.a.
17193	Mbd4	ident	R-C	P6	T2	T1	Td	MBD	cell		VZ	GP	-0.0960956	4.37246	0.352668	P-pm	P tgt	P-Su	P Co	P Pa	0.112679	8.04151	0.348038	T2-pm	T2 tg	0.00379093	6.54196	0.977805	T1-pm	T1 tgt	0.0650889	3.80828	0.647967
17257	Mecp2	ident	R-C	P6	T2	T1	Td	MBD	cell		CP,VZ	BG	0.71761	9.58096	2.18625e-05	P-pm	P tgt	P-Su	P Co	P Pa	-0.0421203	9.08337	0.696223	T2-pm	T2 tg	-0.145766	7.7456	0.178247	T1-pm	T1 tgt	-1.12742	5.27978	0.127637	-0.06185	10.249	0.344333	-0.01237	10.2738	0.862222	-0.15104	10.2044	0.0286303
320595	Phf8	ident	R-C	P6	T2	T1	Td	TFzphd	cell	20194436	n.a.	n.a.	0.240471	9.72084	0.0272556	P-pm	P tgt	P-Su	P Co	P Pa				T2-pm	T2 tg				T1-pm	T1 tgt
17873	Gadd45b	ident	R-C	P6	T2	T1	Td	DDMase	cell	25450958	n.d.	GP	-1.4735	6.82795	0.000513715	P-pm	P tgt	P-Su	P Co	P Pa				T2-pm	T2 tg				T1-pm	T1 tgt
214133	Tet2	ident	R-C	P6	T2	T1	Td	DDMase	cell		n.d.	GP	0.145567	7.24198	0.0775471	P-pm	P tgt	P-Su	P Co	P Pa				T2-pm	B-1i				T1-pm	T1 tgt
194388	Tet3	ident	R-C	P6	T2	T1	Td	DDMase	cell		n.d.	GP	-0.0106994	2.46541	0.508086	P-pm	P tgt	P-Su	P Co	P Pa				T2-pm	T2 tg				T1-pm	T1 tgt				-0.13477	11.374	0.150943	-0.03711	11.4229	0.707876	-0.27979	11.3015	0.00696657
71988	Esco2	ident	R-C	P6	T2	T1	Td	HAT	cell		VZ-outer, SVZ	GP	0.194432	7.1154	0.375729	P-pm	P tgt	P-Su	P Co	P Pa				T2-pm	T2 tg				T1-pm	T1 tgt
244349	Kat6a	ident	R-C	P6	T2	T1	Td	HAT/Myst	cell	21122108	CP	pm	0.439494	4.8637	0.0105073	P-pm	P tgt	P-Su	P Co	P Pa				T2-pm	B-1d				T1-pm	T1 tgt
67773	Kat8	ident	R-C	P6	T2	T1	Td	HAT/Myst	cell	17517537	cp (weak)	pm	0.0528883	9.4205	0.810264	P-pm	P tgt	P-Su	P Co	P Pa				T2-pm	T2 tg				T1-pm	T1 tgt				-0.04492	9.43327	0.522798	-0.27897	9.31624	0.00504629	0.033529	9.47249	0.608579
18519	Kat2b	ident	R-C	P6	T2	T1	Td	HAT/GNAT	cell	17805310	n.a.	n.a.	0.191601	10.5795	0.0150245	P-pm	P tgt	P-Su	P Co	P Pa	0.317332	8.7416	0.00516731	T2-pm	B-3i				T1-pm	B-1i
170787	Hdac10	ident	R-C	P6	T2	T1	Td	HDAC	cell		CP	GP	0.440354	2.98571	0.0156878	P-pm	P tgt	P-Su	P Co	P Pa				T2-pm	T2 tg				T1-pm	T1 tgt
232232	Hdac11	ident	R-C	P6	T2	T1	Td	HDAC	cell		cp,vz	GP	-0.461453	7.64493	0.0481105	P-pm	P tgt	P-Su	P Co	P Pa				T2-pm	T2 tg				T1-pm	T1 tgt
15183	Hdac3	ident	R-C	P6	T2	T1	Td	HDAC	cell		VZ,CP	GP	0.523481	10.0576	0.00329734	P-pm	P tgt	P-Su	P Co	P Pa				T2-pm	T2 tg				T1-pm	T1 tgt
15185	Hdac6	ident	R-C	P6	T2	T1	Td	HDAC	cell		VZ,CP	GP	0.598055	9.53377	0.00146715	P-pm	P tgt	P-Su	P Co	P Pa				T2-pm	T2 tg				T1-pm	T1 tgt	0.139907	9.67453	0.033478
56233	Hdac7	ident	R-C	P6	T2	T1	Td	HDAC	cell		VZ>>cp	GP	0.239795	4.53118	0.0756971	P-pm	P tgt	P-Su	P Co	P Pa				T2-pm	T2 tg				T1-pm	T1 tgt				0.218099	9.12858	0.00288696	0.123047	9.08105	0.070888	0.01709	9.02808	0.741476
70315	Hdac8	ident	R-C	P6	T2	T1	Td	HDAC	cell		VZ>cp	GP	0.492443	5.26055	0.0841835	P-pm	P tgt	P-Su	P Co	P Pa				T2-pm	T2 tg				T1-pm	T1 tgt
230674	Kdm4a	ident	R-C	P6	T2	T1	Td	KDM	cell		CP,IZ>vz,svz	GP	1.57433	8.59356	0.000123284	P-pm	P tgt	P-Su	P Co	P Pa				T2-pm	T2 tg				T1-pm	T1 tgt				-0.12435	11.3564	0.0258938	-0.12858	11.3543	0.0359264	-0.07048	11.3834	0.140696
277250	Kdm3b	ident	R-C	P6	T2	T1	Td	KDM/TFjmjc	cell		VZ>cp	GP	0.393841	8.9122	0.0263369	P-pm	P tgt	P-Su	P Co	P Pa				T2-pm	T2 tg				T1-pm	T1 tgt	-0.645577	7.67795	0.014269
193796	Kdm4b	ident	R-C	P6	T2	T1	Td	KDM/TFjmjc	cell		CP,IZ>vz,svz	GP	0.816718	7.3082	0.00210495	P-pm	P tgt	P-Su	P Co	Pa-1i				T2-pm	T2 tg				T1-pm	T1 tgt				-0.05078	10.3717	0.238589	-0.11979	10.3372	0.0260415	-0.05143	10.3714	0.204916
244694	Kdm4d	ident	R-C	P6	T2	T1	Td	KDM/TFjmjc	cell		n.d.	GP	-0.0139125	2.23279	0.337273	P-pm	P tgt	P-Su	P Co	P Pa				T2-pm	T2 tg				T1-pm	T1 tgt
77035	Kdm8	ident	R-C	P6	T2	T1	Td	KDM/TFjmjc	cell		vz (weak)	GP	0.020595	4.37228	0.869618	P-pm	P tgt	P-Su	P Co	P Pa				T2-pm	T2 tg				T1-pm	T1 tgt
208266	Dot1l	ident	R-C	P6	T2	T1	Td	KMTase	cell	20348416	n.d.	GP	0.60272	7.32012	0.00670433	P-pm	P tgt	P-Su	P Co	P Pa				T2-pm	T2 tg				T1-pm	T1 tgt
110147	Ehmt2	ident	R-C	P6	T2	T1	Td	KMTase	cell	28087629	CP>vz	GP	0.592032	11.1142	0.00146285	P-pm	P tgt	P-Su	P Co	Pa-1i				T2-pm	T2 tg				T1-pm	T1 tgt
72012	1600020E01Rik	ident	R-C	P6	T2	T1	Td	lncRNA	cell		n.a.	n.a.	0.307725	9.83329	0.00734822	P-pm	P tgt	P-Su	P Co	P Pa				T2-pm	T2 tg				T1-pm	T1 tgt
75951	4930578M01Rik	ident	R-C	P6	T2	T1	Td	lncRNA	cell		n.a.	n.a.	4.59496	6.47823	4.81263e-06	P-pm	P tgt	P-Su	P Co	P Pa	n.a.			T2-pm	T2 tg	n.a.			T1-pm	T1 tgt
76000	5033430I15Rik	ident	R-C	P6	T2	T1	Td	lncRNA	cell		n.a.	n.a.	-0.649873	2.64979	0.00550243	P-pm	P tgt	P-Su	P Co	P Pa				T2-pm	T2 tg				T1-pm	T1 tgt
319723	9430053O09Rik	ident	R-C	P6	T2	T1	Td	lncRNA	cell		n.a.	n.a.	-0.013944	2.38399	0.359964	P-pm	P tgt	P-Su	P Co	P Pa				T2-pm	T2 tg	0.510131	6.35586	0.0217677	T1-pm	T1 tgt
68074	A930013F10Rik	ident	R-C	P6	T2	T1	Td	lncRNA	cell		n.a.	GP	0.309279	9.33705	0.0252955	P-pm	P tgt	P-Su	P Co	P Pa				T2-pm	T2 tg				T1-pm	T1 tgt	-1.61483	6.92384	0.0424455
545261	Bvht	ident	R-C	P6	T2	T1	Td	lncRNA	cell				-1.25475	6.19306	0.00332438	P-pm	P tgt	P-Su	P Co	P Pa				T2-pm	T2 tg				T1-pm	T1 tgt	0.297861	3.24895	0.0389863
320936	E430024P14Rik	ident	R-C	P6	T2	T1	Td	lncRNA	cell							P-pm	P tgt	P-Su	P Co	P Pa				T2-pm	T2 tg				T1-pm	T1 tgt
654793	G630016G05Rik	ident	R-C	P6	T2	T1	Td	lncRNA	cell							P-pm	P tgt	P-Su	P Co	P Pa				T2-pm	T2 tg				T1-pm	T1 tgt
791270	Gm10115	ident	R-C	P6	T2	T1	Td	lncRNA	cell							P-pm	P tgt	P-Su	P Co	P Pa				T2-pm	T2 tg				T1-pm	T1 tgt
100038569	Gm10558	ident	R-C	P6	T2	T1	Td	lncRNA	cell							P-pm	P tgt	P-Su	P Co	P Pa				T2-pm	T2 tg				T1-pm	T1 tgt
102638175	Gm11816	ident	R-C	P6	T2	T1	Td	lncRNA	cell							P-pm	P tgt	P-Su	P Co	P Pa				T2-pm	T2 tg				T1-pm	T1 tgt
102632436	Gm11872	ident	R-C	P6	T2	T1	Td	lncRNA	cell							P-pm	P tgt	P-Su	P Co	P Pa				T2-pm	T2 tg				T1-pm	T1 tgt
100049789	Gm12264	ident	R-C	P6	T2	T1	Td	lncRNA	cell							P-pm	P tgt	P-Su	P Co	P Pa				T2-pm	T2 tg				T1-pm	T1 tgt
100504717	Gm12709	ident	R-C	P6	T2	T1	Td	lncRNA	cell							P-pm	P tgt	P-Su	P Co	P Pa				T2-pm	T2 tg				T1-pm	T1 tgt
102633214	Gm12925	ident	R-C	P6	T2	T1	Td	lncRNA	cell							P-pm	P tgt	P-Su	P Co	P Pa				T2-pm	T2 tg				T1-pm	T1 tgt
102639283	Gm13584	ident	R-C	P6	T2	T1	Td	lncRNA	cell							P-pm	P tgt	P-Su	P Co	P Pa				T2-pm	T2 tg				T1-pm	T1 tgt
100504361	Gm14230	ident	R-C	P6	T2	T1	Td	lncRNA	cell							P-pm	P tgt	P-Su	P Co	P Pa				T2-pm	T2 tg				T1-pm	T1 tgt
100008567	Gm14964	ident	R-C	P6	T2	T1	Td	lncRNA	cell							P-pm	P tgt	P-Su	P Co	P Pa				T2-pm	T2 tg				T1-pm	T1 tgt
670727	Gm15412	ident	R-C	P6	T2	T1	Td	lncRNA	cell							P-pm	P tgt	P-Su	P Co	P Pa				T2-pm	T2 tg				T1-pm	T1 tgt
102640747	Gm15423	ident	R-C	P6	T2	T1	Td	lncRNA	cell							P-pm	P tgt	P-Su	P Co	P Pa				T2-pm	T2 tg				T1-pm	T1 tgt
102639045	Gm15564	ident	R-C	P6	T2	T1	Td	lncRNA	cell							P-pm	P tgt	P-Su	P Co	P Pa				T2-pm	T2 tg				T1-pm	T1 tgt
100038356	Gm15612	ident	R-C	P6	T2	T1	Td	lncRNA	cell							P-pm	P tgt	P-Su	P Co	P Pa				T2-pm	T2 tg	-0.21303	5.01508	0.0196156	T1-pm	T1 tgt
102640951	Gm15614	ident	R-C	P6	T2	T1	Td	lncRNA	cell							P-pm	P tgt	P-Su	P Co	P Pa				T2-pm	T2 tg				T1-pm	T1 tgt
100415902	Gm15658	ident	R-C	P6	T2	T1	Td	lncRNA	cell				n.a.			P-pm	P tgt	P-Su	P Co	P Pa				T2-pm	T2 tg				T1-pm	T1 tgt
100504375	Gm15880	ident	R-C	P6	T2	T1	Td	lncRNA	cell							P-pm	P tgt	P-Su	P Co	P Pa				T2-pm	T2 tg				T1-pm	T1 tgt
102637354	Gm15886	ident	R-C	P6	T2	T1	Td	lncRNA	cell							P-pm	P tgt	P-Su	P Co	P Pa				T2-pm	T2 tg				T1-pm	T1 tgt
100503109	Gm16059	ident	R-C	P6	T2	T1	Td	lncRNA	cell							P-pm	P tgt	P-Su	P Co	P Pa				T2-pm	T2 tg				T1-pm	T1 tgt
102638209	Gm16152	ident	R-C	P6	T2	T1	Td	lncRNA	cell							P-pm	P tgt	P-Su	P Co	P Pa				T2-pm	T2 tg				T1-pm	T1 tgt
100502923	Gm17619	ident	R-C	P6	T2	T1	Td	lncRNA	cell							P-pm	P tgt	P-Su	P Co	P Pa				T2-pm	T2 tg				T1-pm	T1 tgt
100503099	Gm19554	ident	R-C	P6	T2	T1	Td	lncRNA	cell				n.a.			P-pm	P tgt	P-Su	P Co	P Pa				T2-pm	T2 tg				T1-pm	T1 tgt
100039138	Gm2061	ident	R-C	P6	T2	T1	Td	lncRNA	cell							P-pm	P tgt	P-Su	P Co	P Pa				T2-pm	T2 tg				T1-pm	T1 tgt
233045	Gm26604	ident	R-C	P6	T2	T1	Td	lncRNA	cell							P-pm	P tgt	P-Su	P Co	P Pa				T2-pm	T2 tg				T1-pm	T1 tgt
105246389	Gm26823	ident	R-C	P6	T2	T1	Td	lncRNA	cell							P-pm	P tgt	P-Su	P Co	P Pa				T2-pm	T2 tg				T1-pm	T1 tgt
102632154	Gm26995	ident	R-C	P6	T2	T1	Td	lncRNA	cell							P-pm	P tgt	P-Su	P Co	P Pa				T2-pm	T2 tg				T1-pm	T1 tgt
102639188	Gm27008	ident	R-C	P6	T2	T1	Td	lncRNA	cell							P-pm	P tgt	P-Su	P Co	P Pa				T2-pm	T2 tg				T1-pm	T1 tgt
102639765	Gm29260	ident	R-C	P6	T2	T1	Td	lncRNA	cell							P-pm	P tgt	P-Su	P Co	P Pa				T2-pm	T2 tg				T1-pm	T1 tgt
105500046	Gm30731	ident	R-C	P6	T2	T1	Td	lncRNA	cell	25800779						P-pm	P tgt	P-Su	P Co	P Pa				T2-pm	T2 tg				T1-pm	T1 tgt
102634490	Gm32061	ident	R-C	P6	T2	T1	Td	lncRNA	cell		n.a.	n.a.	n.a.			P-pm	P tgt	P-Su	P Co	P Pa				T2-pm	T2 tg				T1-pm	T1 tgt
102635685	Gm32960	ident	R-C	P6	T2	T1	Td	lncRNA	cell				n.a.			P-pm	P tgt	P-Su	P Co	P Pa				T2-pm	T2 tg				T1-pm	T1 tgt
100041781	Gm3510	ident	R-C	P6	T2	T1	Td	lncRNA	cell							P-pm	P tgt	P-Su	P Co	P Pa				T2-pm	T2 tg				T1-pm	T1 tgt
102639816	Gm36038	ident	R-C	P6	T2	T1	Td	lncRNA	cell							P-pm	P tgt	P-Su	P Co	P Pa				T2-pm	T2 tg				T1-pm	T1 tgt
102640302	Gm36403	ident	R-C	P6	T2	T1	Td	lncRNA	cell							P-pm	P tgt	P-Su	P Co	P Pa				T2-pm	T2 tg				T1-pm	T1 tgt
105243986	Gm37943	ident	R-C	P6	T2	T1	Td	lncRNA	cell							P-pm	P tgt	P-Su	P Co	P Pa				T2-pm	T2 tg				T1-pm	T1 tgt
105243390	Gm39325	ident	R-C	P6	T2	T1	Td	lncRNA	cell							P-pm	P tgt	P-Su	P Co	P Pa				T2-pm	T2 tg				T1-pm	T1 tgt
100043089	Gm4221	ident	R-C	P6	T2	T1	Td	lncRNA	cell							P-pm	P tgt	P-Su	P Co	P Pa				T2-pm	T2 tg				T1-pm	T1 tgt
433367	Gm5532	ident	R-C	P6	T2	T1	Td	lncRNA	cell		n.a.	n.a.				P-pm	P tgt	P-Su	P Co	P Pa				T2-pm	T2 tg				T1-pm	T1 tgt
629678	Gm6994	ident	R-C	P6	T2	T1	Td	lncRNA	cell							P-pm	B-S1	P-Su	P Co	P Pa				T2-pm	T2 tg				T1-pm	T1 tgt
14910	Gt(ROSA)26Sor	ident	R-C	P6	T2	T1	Td	lncRNA	cell				0.564895	9.68669	0.00193095	P-pm	P tgt	P-Su	P Co	P Pa				T2-pm	T2 tg				T1-pm	T1 tgt
619295	Lrp8os2	ident	R-C	P6	T2	T1	Td	lncRNA	cell							P-pm	P tgt	P-Su	P Co	P Pa				T2-pm	T2 tg				T1-pm	T1 tgt
102636378	Macrod2os1	ident	R-C	P6	T2	T1	Td	lncRNA	cell							P-pm	P tgt	P-Su	P Co	P Pa				T2-pm	T2 tg				T1-pm	T1 tgt
319849	Plxna4os1	ident	R-C	P6	T2	T1	Td	lncRNA	cell							P-pm	P tgt	P-Su	P Co	P Pa				T2-pm	T2 tg				T1-pm	T1 tgt
330283	Plxna4os2	ident	R-C	P6	T2	T1	Td	lncRNA	cell							P-pm	P tgt	P-Su	P Co	P Pa				T2-pm	T2 tg				T1-pm	T1 tgt
19296	Pvt1	ident	R-C	P6	T2	T1	Td	lncRNA	cell		n.a.	n.a.				P-pm	P tgt	Su-1i	P Co	Pa-2i				T2-pm	B-1i				T1-pm	T1 tgt
70898	Slain1os	ident	R-C	P6	T2	T1	Td	lncRNA	cell							P-pm	P tgt	P-Su	P Co	P Pa				T2-pm	T2 tg				T1-pm	T1 tgt
319940	Sorbs2os	ident	R-C	P6	T2	T1	Td	lncRNA	cell							P-pm	P tgt	P-Su	P Co	P Pa				T2-pm	T2 tg				T1-pm	T1 tgt
76798	Srrm4os	ident	R-C	P6	T2	T1	Td	lncRNA	cell							P-pm	P tgt	P-Su	P Co	P Pa				T2-pm	B-1i				T1-pm	T1 tgt
100504267	Trp53cor1	ident	R-C	P6	T2	T1	Td	lncRNA	cell							P-pm	P tgt	P-Su	P Co	Pa-1i				T2-pm	T2 tg				T1-pm	T1 tgt
22097	Tsix	ident	R-C	P6	T2	T1	Td	lncRNA	cell							P-pm	P tgt	P-Su	P Co	P Pa				T2-pm	T2 tg				T1-pm	T1 tgt
69952	Tunar	ident	R-C	P6	T2	T1	Td	lncRNA	cell							P-pm	P tgt	P-Su	P Co	P Pa				T2-pm	T2 tg				T1-pm	T1 tgt
574519	Vax2os	ident	R-C	P6	T2	T1	Td	lncRNA	cell							P-pm	P tgt	P-Su	P Co	P Pa				T2-pm	T2 tg				T1-pm	T1 tgt
110962	Mbd6	ident	R-C	P6	T2	T1	Td	MBD	cell		vz,cp	GP	0.427404	7.89132	0.0704627	P-pm	P tgt	P-Su	P Co	P Pa				T2-pm	T2 tg				T1-pm	B-1i				0.351563	10.7585	0.00864102	0.286458	10.7259	0.0375237	0.179036	10.6722	0.101813
723925	Mir106b	ident	R-C	P6	T2	T1	Td	miRNA	cell	23623502	VZ	PMID				P-pm	P tgt	P-Su	P Co	P Pa				T2-pm	T2 tg				T1-pm	T1 tgt
100316803	Mir1187	ident	R-C	P6	T2	T1	Td	miRNA	cell							P-pm	P tgt	P-Su	P Co	P Pa				T2-pm	B-1du				T1-pm	B-1du
100316739	Mir1224	ident	R-C	P6	T2	T1	Td	miRNA	cell							P-pm	P tgt	P-Su	P Co	Pa-1f				T2-pm	T2 tg				T1-pm	T1 tgt
70441	Mir124-2hg	ident	R-C	P6	T2	T1	Td	miRNA	cell							P-pm	P tgt	Su-1du	P Co	Pa-2i				T2-pm	B-2dd				T1-pm	B-1i1dd
723816	Mir130b	ident	R-C	P6	T2	T1	Td	miRNA	cell							P-pm	B-S1	P-Su	P Co	P Pa				T2-pm	T2 tg				T1-pm	T1 tgt
387153	Mir135a-1	ident	R-C	P6	T2	T1	Td	miRNA	cell							P-pm	P tgt	P-Su	P Co	Pa-3du				T2-pm	B-4du				T1-pm	B-2du
723955	Mir135a-2	ident	R-C	P6	T2	T1	Td	miRNA	cell							P-pm	P tgt	P-Su	P Co	Pa-1dd				T2-pm	T2 tg				T1-pm	T1 tgt
387155	Mir137	ident	R-C	P6	T2	T1	Td	miRNA	cell							P-pm	P tgt	P-Su	P Co	P Pa				T2-pm	B-1dd				T1-pm	T1 tgt
387161	Mir143	ident	R-C	P6	T2	T1	Td	miRNA	cell							P-pm	B-S1	P-Su	P Co	P Pa				T2-pm	T2 tg				T1-pm	T1 tgt
387163	Mir145a	ident	R-C	P6	T2	T1	Td	miRNA	cell							P-pm	P tgt	P-Su	P Co	P Pa				T2-pm	T2 tg				T1-pm	B-1dd
387166	Mir148a	ident	R-C	P6	T2	T1	Td	miRNA	cell							P-pm	B-S2	P-Su	P Co	P Pa				T2-pm	T2 tg				T1-pm	T1 tgt
387168	Mir150	ident	R-C	P6	T2	T1	Td	miRNA	cell							P-pm	B-S1	P-Su	P Co	P Pa				T2-pm	T2 tg				T1-pm	T1 tgt
100316717	Mir1839	ident	R-C	P6	T2	T1	Td	miRNA	cell							P-pm	P tgt	P-Su	P Co	Pa-1d				T2-pm	T2 tg				T1-pm	T1 tgt
387179	Mir184	ident	R-C	P6	T2	T1	Td	miRNA	cell							P-pm	P tgt	P-Su	P Co	P Pa				T2-pm	B-1du				T1-pm	B-1du
100316832	Mir1895	ident	R-C	P6	T2	T1	Td	miRNA	cell							P-pm	P tgt	Su-2i	P Co	Pa-1i				T2-pm	B-5i				T1-pm	B-1i
100124432	Mir193b	ident	R-C	P6	T2	T1	Td	miRNA	cell							P-pm	P tgt	P-Su	P Co	Pa-1du				T2-pm	T2 tg				T1-pm	T1 tgt
100316704	Mir1953	ident	R-C	P6	T2	T1	Td	miRNA	cell							P-pm	P tgt	P-Su	P Co	P Pa				T2-pm	B-1f				T1-pm	T1 tgt
100316715	Mir1971	ident	R-C	P6	T2	T1	Td	miRNA	cell							P-pm	P tgt	P-Su	P Co	P Pa				T2-pm	B-2du				T1-pm	T1 tgt
723821	Mir199a-2	ident	R-C	P6	T2	T1	Td	miRNA	cell							P-pm	B-S1	P-Su	P Co	P Pa				T2-pm	T2 tg				T1-pm	T1 tgt
387136	Mir1a-1	ident	R-C	P6	T2	T1	Td	miRNA	cell							P-pm	B-S1	P-Su	P Co	P Pa				T2-pm	T2 tg				T1-pm	T1 tgt
387201	Mir205	ident	R-C	P6	T2	T1	Td	miRNA	cell							P-pm	P tgt	P-Su	P Co	P Pa				T2-pm	B-1dd				T1-pm	T1 tgt
387202	Mir206	ident	R-C	P6	T2	T1	Td	miRNA	cell							P-pm	B-S1	P-Su	P Co	P Pa				T2-pm	T2 tg				T1-pm	T1 tgt
387223	Mir29b-1	ident	R-C	P6	T2	T1	Td	miRNA	cell							P-pm	B-S1	Su-1du	P Co	Pa-1du				T2-pm	T2 tg				T1-pm	T1 tgt
100526516	Mir3059	ident	R-C	P6	T2	T1	Td	miRNA	cell							P-pm	P tgt	P-Su	P Co	P Pa				T2-pm	B-1i				T1-pm	B-3i
100526520	Mir3078	ident	R-C	P6	T2	T1	Td	miRNA	cell							P-pm	P tgt	P-Su	P Co	P Pa				T2-pm	B-1i1e				T1-pm	B-1i1du1dd
100526480	Mir3086	ident	R-C	P6	T2	T1	Td	miRNA	cell							P-pm	P tgt	P-Su	P Co	Pa-1f				T2-pm	T2 tg				T1-pm	T1 tgt
100526499	Mir3089	ident	R-C	P6	T2	T1	Td	miRNA	cell							P-pm	P tgt	Su-1du	P Co	Pa-1du				T2-pm	B-1du1dd				T1-pm	T1 tgt
100526540	Mir3093	ident	R-C	P6	T2	T1	Td	miRNA	cell							P-pm	P tgt	Su-1d1du	P Co	Pa-1e1du				T2-pm	B-1i1e1du1dd				T1-pm	B-1i1e1dd
723849	Mir34b	ident	R-C	P6	T2	T1	Td	miRNA	cell							P-pm	P tgt	P-Su	P Co	Pa-1f				T2-pm	T2 tg				T1-pm	T1 tgt
723910	Mir351	ident	R-C	P6	T2	T1	Td	miRNA	cell							P-pm	B-S1	P-Su	P Co	P Pa				T2-pm	T2 tg				T1-pm	T1 tgt
723899	Mir365-1	ident	R-C	P6	T2	T1	Td	miRNA	cell							P-pm	B-S3	Su-1d	P Co	Pa-1d				T2-pm	B-1dd				T1-pm	T1 tgt
723935	Mir381	ident	R-C	P6	T2	T1	Td	miRNA	cell							P-pm	B-S5	P-Su	P Co	P Pa				T2-pm	T2 tg				T1-pm	T1 tgt
723913	Mir412	ident	R-C	P6	T2	T1	Td	miRNA	cell							P-pm	P tgt	Su-1f	P Co	Pa-1f				T2-pm	T2 tg				T1-pm	T1 tgt
723868	Mir449a	ident	R-C	P6	T2	T1	Td	miRNA	cell							P-pm	B-S1	P-Su	P Co	P Pa				T2-pm	T2 tg				T1-pm	T1 tgt
735309	Mir449c	ident	R-C	P6	T2	T1	Td	miRNA	cell							P-pm	P tgt	P-Su	P Co	P Pa				T2-pm	B-1u				T1-pm	T1 tgt
751532	Mir450b	ident	R-C	P6	T2	T1	Td	miRNA	cell							P-pm	P tgt	Su-1dd	P Co	P Pa				T2-pm	T2 tg				T1-pm	T1 tgt
100124449	Mir509	ident	R-C	P6	T2	T1	Td	miRNA	cell							P-pm	P tgt	P-Su	P Co	P Pa				T2-pm	T2 tg				T1-pm	B-1du
723902	Mir7-1	ident	R-C	P6	T2	T1	Td	miRNA	cell							P-pm	P tgt	P-Su	P Co	P Pa				T2-pm	B-1f				T1-pm	T1 tgt
723884	Mir7-2	ident	R-C	P6	T2	T1	Td	miRNA	cell							P-pm	P tgt	Su-1u	P Co	P Pa				T2-pm	T2 tg				T1-pm	T1 tgt
100124496	Mir743b	ident	R-C	P6	T2	T1	Td	miRNA	cell							P-pm	P tgt	Su-1u	P Co	P Pa				T2-pm	T2 tg				T1-pm	T1 tgt
791080	Mir759	ident	R-C	P6	T2	T1	Td	miRNA	cell							P-pm	P tgt	P-Su	P Co	Pa-1dd				T2-pm	T2 tg				T1-pm	T1 tgt
100124461	Mir882	ident	R-C	P6	T2	T1	Td	miRNA	cell							P-pm	P tgt	P-Su	P Co	P Pa				T2-pm	T2 tg				T1-pm	B-1u
723966	Mirlet7c-2	ident	R-C	P6	T2	T1	Td	miRNA	cell							P-pm	P tgt	P-Su	P Co	P Pa				T2-pm	B-1du				T1-pm	B-1du
234988	Mbd3l2	ident	R-C	P6	T2	T1	Td	molec	cell		n.d.	GP	-0.0126681	2.99173	0.388673	P-pm	P tgt	P-Su	P Co	P Pa				T2-pm	T2 tg				T1-pm	T1 tgt
104263	Kdm3a	ident	R-C	P6	T2	T1	Td	TFjmjc	cell		vz>cp,iz	GP	0.225441	11.2188	0.137609	P-pm	P tgt	P-Su	P Co	P Pa				T2-pm	B-1u				T1-pm	T1 tgt
18676	Phf2	ident	R-C	P6	T2	T1	Td	TFzphd	cell	20194436	VZ,CP	GP	0.392071	9.93766	0.0149208	P-pm	P tgt	P-Su	P Co	P Pa				T2-pm	B-1i1dd				T1-pm	T1 tgt				-0.10352	11.5049	0.00282355	-0.04492	11.5342	0.148249	-0.12988	11.4917	0.000408944
109113	Uhrf2	ident	R-C	P6	T2	T1	Td	TFzphd	cell		n.d.	GP	0.64611	9.87727	0.000810401	P-pm	P tgt	P-Su	P Co	P Pa				T2-pm	T2 tg				T1-pm	T1 tgt	0.358137	4.15457	0.000801824	0.140625	10.7116	0.048042	0.104818	10.6937	0.161501	0.103841	10.6932	0.104424
11628	Aicda	ident	R-C	P6	T2	T1	Td	DDMase	cell							P-pm	P tgt	P-Su	P Co	P Pa				T2-pm	T2 tg				T1-pm	B-2i
93759	Sirt1	ident	R-C	P6	T2	T1	Td	HDAC	cell	23160044						P-pm	P tgt	P-Su	P Co	P Pa				T2-pm	T2 tg				T1-pm	T1 tgt	-0.786113	4.5396	0.0481175	0.185547	9.81673	0.00144878	0.022135	9.73503	0.640027	0.126139	9.78703	0.00939994
64383	Sirt2	ident	R-C	P6	T2	T1	Td	HDAC	cell							P-pm	P tgt	P-Su	P Co	P Pa	-0.195114	10.0075	0.0435374	T2-pm	T2 tg				T1-pm	T1 tgt				-0.17122	10.9378	0.00310047	-0.08496	10.981	0.108758	-0.1167	10.9651	0.0170503
75387	Sirt4	ident	R-C	P6	T2	T1	Td	HDAC	cell				0.254157	5.35436	0.022224	P-pm	P tgt	Su-1du	P Co	P Pa				T2-pm	T2 tg	-0.190098	6.8797	0.0339188	T1-pm	T1 tgt
68346	Sirt5	ident	R-C	P6	T2	T1	Td	HDAC	cell		n.a.	n.a.	0.735773	7.98445	0.00219261	P-pm	P tgt	P-Su	P Co	P Pa				T2-pm	T2 tg				T1-pm	T1 tgt
57261	Brd4	ident	R-C	P6	T2	T1	Td	TFbr	cell							P-pm	P tgt	P-Su	P Co	P Pa				T2-pm	B-2i				T1-pm	B-1i
244059	Chd2	ident	R-C	P6	T2	T1	Td	molec	CHD		vz>svz,iz	GP	1.13452	9.54092	8.04001e-06	P-pm	P tgt	P-Su	P Co	Pa-1du				T2-pm	B-1i				T1-pm	T1 tgt
71389	Chd6	ident	R-C	P6	T2	T1	Td	molec	CHD	20111866	vz>iz,cp	GP	-0.302717	4.1881	0.0345951	P-pm	P tgt	P-Su	P Co	P Pa				T2-pm	B-1i				T1-pm	T1 tgt
109151	Chd9	ident	R-C	P6	T2	T1	Td	molec	CHD		n.d.	GP	0.90705	5.45378	0.0204819	P-pm	P tgt	P-Su	P Co	P Pa				T2-pm	B-3i				T1-pm	T1 tgt	-1.41165	4.75749	0.0445123
93696	Chrac1	ident	R-C	P6	T2	T1	Td	TFzcca	CHRAC/ISWI		vz weak	GP	mixed			P-pm	P tgt	P-Su	P Co	P Pa	0.0985419	8.55144	0.383158	T2-pm	T2 tg	0.136027	5.00161	0.247927	T1-pm	T1 tgt	0.300614	8.56362	0.164214
59001	Pole3	ident	R-C	P6	T2	T1	Td	TFzcca	CHRAC/ISWI		VZ	GP	0.481314	9.42227	0.0120889	P-pm	P tgt	P-Su	P Co	P Pa				T2-pm	T2 tg				T1-pm	T1 tgt
13990	Smarcad1	ident	R-C	P6	T2	T1	Td	ChrRem	ChrRem		all	GP	0.556959	11.517	0.00305734	P-pm	P tgt	P-Su	P Co	P Pa				T2-pm	T2 tg				T1-pm	T1 tgt
54380	Smarcal1	ident	R-C	P6	T2	T1	Td	ChrRem	ChrRem		VZ,CP	GP	0.225962	9.51647	0.0102441	P-pm	P tgt	Su-1i	P Co	Pa-1s				T2-pm	T2 tg				T1-pm	T1 tgt	0.245603	7.8964	0.0367646
20185	Ncor1	ident	R-C	P6	T2	T1	Td	TFmyb	CoRep				0.763587	8.32147	0.000324919	P-pm	P tgt	Su-1i	P Co	Pa-1i				T2-pm	T2 tg				T1-pm	T1 tgt	-0.959609	9.372	0.0457507
56505	Ruvbl1	ident	R-C	P6	T2	T1	Td	helicase	INO80	24680824	VZ,CP	GP	0.342264	10.4944	0.00961557	P-pm	P tgt	P-Su	P Co	Pa-1i				T2-pm	B-1i				T1-pm	T1 tgt
225280	Ino80c	ident	R-C	P6	T2	T1	Td	molec	INO80	28847827	n.d.	GP	1.14429	7.12672	2.76327e-05	P-pm	P tgt	P-Su	P Co	Pa-1i				T2-pm	T2 tg				T1-pm	T1 tgt
227195	Ino80d	ident	R-C	P6	T2	T1	Td	molec	INO80	28847827	n.d.	GP	0.981965	7.97154	4.00828e-05	P-pm	P tgt	Su-1dd	P Co	Pa-1i1dd				T2-pm	T2 tg				T1-pm	T1 tgt	-1.01732	3.93648	0.0113104
233875	Ino80e	ident	R-C	P6	T2	T1	Td	molec	INO80	28847827	CP,VZ	GP	0.25316	6.93499	0.0498675	P-pm	P tgt	P-Su	P Co	P Pa				T2-pm	T2 tg				T1-pm	T1 tgt
109275	Actr5	ident	R-C	P6	T2	T1	Td	molec	INO80				-0.61473	7.64821	0.000833794	P-pm	P tgt	P-Su	P Co	P Pa				T2-pm	T2 tg				T1-pm	T1 tgt
56249	Actr8	ident	R-C	P6	T2	T1	Td	molec	INO80				0.514582	8.30918	0.0300815	P-pm	B-S1	P-Su	P Co	P Pa				T2-pm	T2 tg				T1-pm	T1 tgt				0.065755	9.8597	0.0399112	-0.08659	9.78353	0.0198736	0.120931	9.88729	0.00110931
330409	Cecr2	ident	R-C	P6	T2	T1	Td	TFbr	ISWI/CERF	15640247	cortex high	pm	1.10775	4.38419	7.08371e-05	P-pm	P tgt	P-Su	P Co	Pa-1i	n.a.			T2-pm	B-1i	0.0862414	8.0155	0.379237	T1-pm	B-1i	-0.915747	3.89994	0.157347
18193	Nsd1	ident	R-C	P6	T2	T1	Td	TFzphd	KMTase		VZ>CP (weak)	BG	mixed			P-pm	P tgt	P-Su	P Co	P Pa				T2-pm	T2 tg				T1-pm	T1 tgt
75580	Zbtb4	ident	R-C	P6	T2	T1	Td	TFzbtb	Me-Bind							P-pm	P tgt	P-Su	P Co	P Pa				T2-pm	T2 tg				T1-pm	T1 tgt
56805	Zbtb33	ident	R-C	P6	T2	T1	Td	TFzc2h	Me-Bind							P-pm	P tgt	P-Su	P Co	P Pa				T2-pm	T2 tg				T1-pm	T1 tgt	-1.89199	6.58066	0.0607706
245007	Zbtb38	ident	R-C	P6	T2	T1	Td	TFzc2h	Me-Bind		n.a.	n.a.	-0.112263	3.46398	0.026018	P-pm	P tgt	P-Su	P Co	P Pa	n.a.			T2-pm	B-2i				T1-pm	T1 tgt				-0.29102	10.9404	0.0368573	-0.13281	11.0195	0.343197	-0.12109	11.0254	0.303918
116871	Mta3	ident	R-C	P6	T2	T1	Td	TFzgat	NuRD	21931736	vz,svz,cp (weak)	GP	-0.0092769	2.40513	0.468642	P-pm	P tgt	P-Su	P Co	P Pa				T2-pm	B-2i				T1-pm	B-1i
433759	Hdac1	ident	R-C	P6	T2	T1	Td	HDAC	NuRD	18651664	VZ>CP,IZ,SVZ	GP	-0.100361	11.122	0.374019	P-pm	P tgt	P-Su	P Co	P Pa	0.037767	9.45621	0.727071	T2-pm	T2 tg	0.0238369	9.23876	0.845661	T1-pm	T1 tgt	0.161872	10.2598	0.502396	n.a.			n.a.			n.a.
116870	Mta1	ident	R-C	P6	T2	T1	Td	TFzgat	NuRD		VZ>CP (weak)	GP	1.01935	7.83601	0.00335147	P-pm	P tgt	P-Su	P Co	P Pa				T2-pm	T2 tg				T1-pm	T1 tgt
23942	Mta2	ident	R-C	P6	T2	T1	Td	TFzgat	NuRD		VZ>CP (weak)	GP	0.927082	8.81322	0.00253545	P-pm	P tgt	P-Su	P Co	P Pa				T2-pm	T2 tg				T1-pm	T1 tgt				0.088542	11.7767	0.0093334	0.050781	11.7578	0.124935	0.020508	11.7427	0.434985
19646	Rbbp4	ident	R-C	P6	T2	T1	Td	WDrep	NuRF/PRC2core/NuRD	21248841	n.d.	GP	1.57934	8.0719	0.00247857	P-pm	P tgt	P-Su	P Co	P Pa	0.127026	12.1152	0.227256	T2-pm	T2 tg				T1-pm	T1 tgt
26992	Brd7	ident	R-C	P6	T2	T1	Td	TFbr	PBAF	18809673	vz,svz>iz,cp	GP	0.396911	10.1735	0.0430044	P-pm	P tgt	P-Su	P Co	P Pa				T2-pm	B-1du				T1-pm	T1 tgt				0.085938	10.4772	0.0401355	-0.01432	10.4271	0.728813	0.046224	10.4574	0.201159
66923	Pbrm1	ident	R-C	P6	T2	T1	Td	TFbrCo	PBAF	27413115	VZ/SVZ>CP,IZ	GP	1.08417	12.6198	0.000197529	P-pm	P tgt	P-Su	P Co	P Pa	0.23841	9.78866	0.0333263	T2-pm	T2 tg	0.116319	9.32572	0.351609	T1-pm	T1 tgt	-1.44234	6.16637	0.211282	0.028646	10.832	0.570397	0.050456	10.8429	0.377787	-0.02327	10.8061	0.621279
21402	Skp1a	ident	R-C	P6	T2	T1	Td	TFtfiis	PRC1.1	22325352	cp,vz>all	GP	0.717713	12.6278	0.000487847	P-pm	P tgt	P-Su	P Co	P Pa				T2-pm	T2 tg				T1-pm	T1 tgt
22632	Yy1	ident	R-C	P6	T2	T1	Td	TFzc2h	PRC1/2	28575647	n.d.	GP	mixed			P-pm	P tgt	P-Su	M	P Pa				T2-pm	T2 tg				T1-pm	T1 tgt
54383	Phc2	ident	R-C	P6	T2	T1	Td	scaff	PRC1can	24091011	CP>iz,vz	GP	1.20948	6.43725	0.014097	P-pm	P tgt	P-Su	P Co	Pa-1i	0.14038	9.845	0.263292	T2-pm	B-2i	-0.18296	7.12075	0.128161	T1-pm	B-1i	-0.874595	6.71549	0.171005	-0.01953	10.1387	0.513121	0	10.1484	1	-0.03467	10.1311	0.228717
12412	Cbx1	ident	R-C	P6	T2	T1	Td	molec	PRC1can		VZ,SVZ	GP	0.228359	10.8266	0.0745103	P-pm	B-S1	P-Su	P Co	P Pa				T2-pm	T2 tg				T1-pm	T1 tgt
12419	Cbx5	ident	R-C	P6	T2	T1	Td	molec	PRC1can		VZ,CP	GP	0.559413	10.6398	2.00944e-05	P-pm	P tgt	P-Su	P Co	P Pa				T2-pm	T2 tg				T1-pm	T1 tgt	-1.15391	4.94707	0.014516	0.127604	13.0807	0.0106769	0.070964	13.0524	0.144381	0.122721	13.0783	0.00924566
494448	Cbx6	ident	R-C	P6	T2	T1	Td	molec	PRC1can	22325352	VZ,SVZ,CP>all	GP	0.347665	8.77599	0.0218249	P-pm	P tgt	P-Su	P Co	P Pa				T2-pm	T2 tg				T1-pm	B-1i
52609	Cbx7	ident	R-C	P6	T2	T1	Td	molec	PRC1can		n.d.	GP	-0.0121161	2.31476	0.414057	P-pm	P tgt	P-Su	P Co	Pa-1i				T2-pm	T2 tg				T1-pm	T1 tgt
22658	Pcgf2	ident	R-C	P6	T2	T1	Td	RING	PRC1can	25065329	CP>all,vz high caudal	GP	-0.239156	3.0853	0.104857	P-pm	P tgt	P-Su	P Co	P Pa	-0.273578	6.1582	0.0306295	T2-pm	T2 tg				T1-pm	T1 tgt				0.145182	10.8219	0.0278942	0.136393	10.8175	0.0552615	0.06071	10.7797	0.271359
13619	Phc1	ident	R-C	P6	T2	T1	Td	scaff	PRC1can	24091011	VZ,CP	GP	0.475193	10.9487	0.00732013	P-pm	P tgt	P-Su	P Co	P Pa	-0.0626545	9.80356	0.500821	T2-pm	T2 tg				T1-pm	T1 tgt
241915	Phc3	ident	R-C	P6	T2	T1	Td	scaff	PRC1can	16786585	VZ,cp	GP	0.436749	8.6095	0.0266815	P-pm	P tgt	P-Su	P Co	P Pa	n.a.			T2-pm	T2 tg				T1-pm	T1 tgt				-0.13607	9.36361	0.0305517	-0.05957	9.40186	0.341271	-0.11475	9.37427	0.0461686
67057	Yaf2	ident	R-C	P6	T2	T1	Td	molec	PRC1nc	22325352	CP>all	GP	0.126919	10.7089	0.206822	P-pm	P tgt	P-Su	P Co	P Pa				T2-pm	T2 tg				T1-pm	T1 tgt
69837	Pcgf1	ident	R-C	P6	T2	T1	Td	RING	PRC1nc	23395003	n.d. (ganglia only)	GP	0.38964	4.85514	0.0413664	P-pm	P tgt	P-Su	P Co	P Pa	-0.0787377	7.14767	0.567829	T2-pm	T2 tg				T1-pm	T1 tgt
71041	Pcgf6	ident	R-C	P6	T2	T1	Td	RING	PRC1nc	25065329	OB>iz,mz (r>c)	AI	0.750618	5.86959	0.000701521	P-pm	P tgt	P-Su	P Co	P Pa	-0.283724	6.78348	0.055344	T2-pm	T2 tg				T1-pm	T1 tgt
12995	Csnk2a1	ident	R-C	P6	T2	T1	Td	molec	PRC1nc		cp,svz (weak)	GP	1.13852	9.38298	0.000172728	P-pm	P tgt	P-Su	P Co	P Pa	0.530777	9.37338	0.00826863	T2-pm	T2 tg				T1-pm	T1 tgt				-0.4375	10.0911	0.0126017	-0.46517	10.0773	0.0161116	-0.3099	10.1549	0.0430447
13000	Csnk2a2	ident	R-C	P6	T2	T1	Td	molec	PRC1nc		VZ>cp	GP	-0.586153	10.8222	0.00174536	P-pm	P tgt	P-Su	P Co	P Pa				T2-pm	T2 tg				T1-pm	T1 tgt
13001	Csnk2b	ident	R-C	P6	T2	T1	Td	molec	PRC1nc		VZ,CP	GP	0.223232	9.83358	0.242469	P-pm	P tgt	P-Su	P Co	P Pa				T2-pm	T2 tg				T1-pm	T1 tgt
21652	Phf1	ident	R-C	P6	T2	T1	Td	TFzphd	PRC2.1	23273982	CP>SVZ,all	GP	0.41461	2.49292	0.049251	P-pm	P tgt	P-Su	P Co	P Pa	-0.174361	7.78311	0.0771478	T2-pm	T2 tg	-0.123935	6.17349	0.119356	T1-pm	T1 tgt	0.19147	6.28392	0.59729	-0.01953	8.5651	0.728534	-0.03483	8.55745	0.581886	0.156576	8.65316	0.0135102
103551	Epop	ident	R-C	P6	T2	T1	Td	molec	PRC2.1	27317809	VZ>CP	GP	0.03602	2.96997	0.259619	P-pm	P tgt	P-Su	P Co	Pa-1dd	0.114626	5.87856	0.393002	T2-pm	T2 tg				T1-pm	T1 tgt
14055	Ezh1	ident	R-C	P6	T2	T1	Td	KMTase	PRC2core	23122289	n.d.	GP	-0.0407269	2.86059	0.093748	P-pm	P tgt	P-Su	P Co	P Pa	-0.135816	6.92779	0.22552	T2-pm	T2 tg				T1-pm	T1 tgt				-0.27474	8.37044	0.0314237	-0.11816	8.44873	0.352485	0.046875	8.53125	0.653003
20466	Sin3a	ident	R-C	P6	T2	T1	Td	molec	Rest cplx		SVZ>vz.cp	GP	0.201712	9.11442	0.0751438	P-pm	B-S2	P-Su	P Co	P Pa				T2-pm	T2 tg				T1-pm	T1 tgt
233532	Rsf1	ident	R-C	P6	T2	T1	Td	molec	RSF/ISWI				0.792683	8.6827	0.000109239	P-pm	P tgt	P-Su	P Co	P Pa				T2-pm	T2 tg				T1-pm	T1 tgt	-1.22893	3.84809	0.0128462
66233	Dmap1	ident	R-C	P6	T2	T1	Td	molec	SRCAP							P-pm	P tgt	P-Su	M/H	P Pa				T2-pm	T2 tg				T1-pm	B-1s				-0.00553	7.46468	0.911287	-0.15641	7.38924	0.0178382	-0.03239	7.45125	0.491627
64050	Yeats4	ident	R-C	P6	T2	T1	Td	TF	SRCAP				0.186869	10.1758	0.0116474	P-pm	P tgt	P-Su	P Co	P Pa	0.251252	9.92605	0.0298654	T2-pm	T2 tg				T1-pm	B-1i				0.094401	10.9137	0.0496427	-0.05501	10.839	0.267339	0.068034	10.9006	0.114575
100043597	Srcap	ident	R-C	P6	T2	T1	Td	ATPase/TFathk	SRCAP/INO80		VZ,CP	GP	0.279505	6.72559	0.00816839	P-pm	P tgt	P-Su	P Co	P Pa				T2-pm	T2 tg				T1-pm	T1 tgt
81601	Kat5	ident	R-C	P6	T2	T1	Td	HAT/Myst	TIP60/INO80	27153538	CP	pm	1.09472	7.79	0.00851831	P-pm	P tgt	P-Su	P Co	P Pa				T2-pm	T2 tg				T1-pm	T1 tgt
13831	Epc1	ident	R-C	P6	T2	T1	Td	molec	TIP60/INO80	27153538	VZ>cp	GP	-0.400946	8.12318	0.0374671	P-pm	P tgt	P-Su	P Co	P Pa				T2-pm	T2 tg				T1-pm	T1 tgt				-0.11589	10.1953	0.0101965	-0.02962	10.2384	0.47715	-0.05355	10.2265	0.143662
103537	Mbtd1	ident	R-C	P6	T2	T1	Td	molec	TIP60/INO80	27153538	CP>VZ,svz,iz	GP	1.08351	8.49583	0.00021005	P-pm	P tgt	P-Su	P Co	P Pa				T2-pm	T2 tg				T1-pm	T1 tgt	-1.54213	5.43172	0.0548226	-0.07552	11.5254	0.0296072	0.029622	11.578	0.388062	0.008626	11.5675	0.759397
100683	Trrap	ident	R-C	P6	T2	T1	Td	molec	TIP60/INO80		VZ,CP	GP	0.977542	10.43	1.01519e-05	P-pm	P tgt	P-Su	P Co	P Pa				T2-pm	T2 tg				T1-pm	T1 tgt
56406	Ncoa6	ident	R-C	P6	T2	T1	Td	molec	Trx/ASCOM	21330447	VZ,CP>IZ,SVZ	GP	0.817038	10.5576	3.35216e-05	P-pm	P tgt	P-Su	P Co	P Pa				T2-pm	T2 tg				T1-pm	T1 tgt
233904	Setd1a	ident	R-C	P6	T2	T1	Td	KMTase/RBPrrm	Trx/compass				-0.0318937	5.39959	0.286637	P-pm	P tgt	P-Su	P Co	P Pa				T2-pm	T2 tg				T1-pm	T1 tgt
218214	Kdm1b	ident	R-C	P6	T2	T1	Td	KDM	trxG		cp,vz (weak)	GP	1.02615	9.96839	3.92266e-07	P-pm	P tgt	P-Su	P Co	Pa-1i				T2-pm	B-1i				T1-pm	T1 tgt
17283	Men1	ident	R-C	P6	T2	T1	Td	molec	TrxG-cplx	25136117	n.d.	GP	1.0016	3.9883	0.0204754	P-pm	P tgt	P-Su	P Co	P Pa				T2-pm	T2 tg				T1-pm	T1 tgt
208043	Setd1b	ident	R-C	P6	T2	T1	Td	KMTase/RBPrrm	trxG/compass	28619824	CP,VZ weak	GP	0.883124	4.36704	0.0316293	P-pm	P tgt	P-Su	P Co	P Pa				T2-pm	T2 tg				T1-pm	T1 tgt				-0.11589	10.1608	0.224808	0.033203	10.2354	0.745923	-0.20801	10.1147	0.033946
75410	Kmt2b	ident	R-C	P6	T2	T1	Td	KMTase/TFbr	trxG/COMPASS-like	24423662	cp,vz,svz (weak)	GP	0.581052	8.95194	6.7813e-05	P-pm	P tgt	P-Su	P Co	P Pa				T2-pm	T2 tg				T1-pm	T1 tgt
214162	Kmt2a	ident	R-C	P6	T2	T1	Td	KMTase/TFzphd	trxG/COMPASS-like	24423662	n.d.	GP	1.35793	8.51885	8.38419e-06	P-pm	P tgt	P-Su	P Co	P Pa	-0.13831	9.67907	0.38098	T2-pm	B-1i				T1-pm	T1 tgt
381022	Kmt2d	ident	R-C	P6	T2	T1	Td	KMTase	trxG/COMPASS-like	27999180	vz,cp (weak)	GP	-0.0331898	3.99739	0.216709	P-pm	P tgt	P-Su	P Co	P Pa				T2-pm	T2 tg				T1-pm	B-1u
23808	Ash2l	ident	R-C	P6	T2	T1	Td	molec	trxG/WRAD	25593305	VZ,CP	GP	0.670119	7.19973	0.00470755	P-pm	P tgt	P-Su	P Co	P Pa				T2-pm	T2 tg				T1-pm	T1 tgt
66310	Dpy30	ident	R-C	P6	T2	T1	Td	molec	trxG/WRAD	25593305	VZ	GP	-0.18306	11.964	0.281678	P-pm	P tgt	P-Su	P Co	P Pa				T2-pm	T2 tg				T1-pm	T1 tgt
213464	Rbbp5	ident	R-C	P6	T2	T1	Td	molec	trxG/WRAD	25593305	n.d.	GP	-0.0637388	9.88415	0.0834608	P-pm	P tgt	P-Su	P Co	P Pa				T2-pm	T2 tg				T1-pm	T1 tgt				0.132813	8.27344	0.0917546	0.081055	8.24756	0.329566	0.155273	8.28467	0.0427674
140858	Wdr5	ident	R-C	P6	T2	T1	Td	molec	trxG/WRAD & CHD7	25593305	vz,cp	GP	0.0367183	9.30655	0.765871	P-pm	P tgt	Su-1dd	P Co	Pa-1dd				T2-pm	B-1dd				T1-pm	B-1dd
22385	Baz1b	ident	R-C	P6	T2	T1	Td	TFzphd-brd	WICH	10662543	VZ>svz,iz,cp	GP	0.845059	3.17572	0.00316361	P-pm	P tgt	P-Su	P Co	P Pa				T2-pm	T2 tg				T1-pm	T1 tgt				0.147135	11.474	0.0239302	0.06543	11.4331	0.308228	0.017578	11.4092	0.736643
29871	Scmh1	ident	R-C	P6	T2	T1	Td	E3 lig	PRC1can	23207902	n.d.	GP	mixed			P-pm	B-S1	P-Su	P Co	P Pa	0.0982266	8.5856	0.298079	T2-pm	T2 tg	0.234588	7.61696	0.00896044	T1-pm	T1 tgt	-0.321725	3.66971	0.177351	0.209635	10.5273	0.00544598	0.201497	10.5233	0.0121921	0.013509	10.4293	0.807419
20588	Smarcc1	ident	R-C	P6	T2	T1	Td	scaff/TFbr	BAFcore	26655900	vz,cp,all	GP	0.464159	7.94651	0.0610804	P-pm	P tgt	P-Su	P Co	P Pa				T2-pm	B-1i				T1-pm	T1 tgt
100042498	Mir22hg	ident	R-C	P6	T2	T1	Td	miRNA	PTEN	27082730	n.a.	n.a.	1.24837	8.81302	0.00312601	P-pm	P tgt	P-Su	P Co	P Pa	n.a.			T2-pm	T2 tg	n.a.			T1-pm	B-1u	0.169107	4.68073	0.74878	n.a.			n.a.			n.a.
20174	Ruvbl2	ident	R-C	P6	T2	T1	Td	helicase	INO80	22761313	VZ,CP	GP	0.764029	10.7113	0.000536779	P-pm	P tgt	P-Su	P Co	P Pa				T2-pm	T2 tg				T1-pm	T1 tgt
68094	Smarcc2	ident	R-C	P6	T2	T1	Td	scaff	BAFcore	23643363	CP>all	GP	0.393647	9.76007	0.191531	P-pm	P tgt	P-Su	P Co	Pa-1u				T2-pm	T2 tg				T1-pm	B-1u
78783	Brpf1	ident	R-C	P6	T2	T1	Td	TFzphd	cell	25568313	vz (weak)>cp	GP	-0.193392	9.12618	0.024107	P-pm	P tgt	P-Su	P Co	P Pa				T2-pm	T2 tg				T1-pm	T1 tgt
100124470	Mir92b	ident	R-C	P6	T2	T1	Td	miRNA	cell	23569256						P-pm	P tgt	P-Su	P Co	P Pa				T2-pm	T2 tg				T1-pm	T1 tgt
17192	Mbd3	ident	R-C	P6	T2	T1	Td	MBD	NuRD	25934499	VZ>CP	BG	0.220441	9.08686	0.340302	P-pm	P tgt	Su-1s	P Co	P Pa	0.199843	9.11003	0.19776	T2-pm	T2 tg	0.0025878	8.61462	0.974934	T1-pm	T1 tgt	0.199622	9.90693	0.503548
107932	Chd4	ident	R-C	P6	T2	T1	Td	TFzphd	NuRD/CHD	27806305	cp,vz	GP	0.725405	10.5642	1.7575e-05	P-pm	B-S1	P-Su	P Co	P Pa				T2-pm	T2 tg				T1-pm	T1 tgt
19821	Rnf2	ident	R-C	P6	T2	T1	Td	E3 lig	PRC1core	25344075	vz,svz>cp	GP	0.23566	12.0848	0.0028438	P-pm	B-S3	P-Su	P Co	P Pa	0.071543	6.82784	0.55193	T2-pm	T2 tg	0.0491689	8.30567	0.56388	T1-pm	T1 tgt	-1.06748	6.33989	0.209802	0.109375	11.6107	0.247424	0.030924	11.5714	0.761472	-0.02669	11.5426	0.754199
723826	Mir107	ident	R-C	P6	T2	T1	Td	miRNA	cell							P-pm	P tgt	P-Su	P Co	P Pa				T2-pm	T2 tg				T1-pm	T1 tgt
387233	Mir124a-1	ident	R-C	P6	T2	T1	Td	miRNA	cell	17679093						P-pm	P tgt	P-Su	P Co	P Pa				T2-pm	T2 tg				T1-pm	T1 tgt
723950	Mir124a-2	ident	R-C	P6	T2	T1	Td	miRNA	cell	17679093						P-pm	B-S2	P-Su	P Co	P Pa				T2-pm	T2 tg				T1-pm	T1 tgt
723951	Mir124a-3	ident	R-C	P6	T2	T1	Td	miRNA	cell	17679093						P-pm	P tgt	P-Su	P Co	P Pa				T2-pm	B-1du				T1-pm	B-1d
387236	Mir125b-1	ident	R-C	P6	T2	T1	Td	miRNA	cell							P-pm	P tgt	P-Su	P Co	Pa-1i				T2-pm	B-1i2du1dd				T1-pm	B-2i1dd
387147	Mir128-1	ident	R-C	P6	T2	T1	Td	miRNA	cell	25556700						P-pm	P tgt	P-Su	P Co	P Pa				T2-pm	T2 tg				T1-pm	T1 tgt
723815	Mir128-2	ident	R-C	P6	T2	T1	Td	miRNA	cell	25556700						P-pm	P tgt	P-Su	P Co	P Pa				T2-pm	T2 tg				T1-pm	T1 tgt
387237	Mir129-1	ident	R-C	P6	T2	T1	Td	miRNA	cell							P-pm	P tgt	P-Su	P Co	P Pa				T2-pm	B-1dd				T1-pm	B-1du1dd
78591	Mir142hg	ident	R-C	P6	T2	T1	Td	miRNA	cell				-0.746006	5.26833	0.00701144	P-pm	P tgt	P-Su	P Co	P Pa				T2-pm	T2 tg				T1-pm	T1 tgt
735252	Mir181a-1	ident	R-C	P6	T2	T1	Td	miRNA	cell							P-pm	P tgt	P-Su	P Co	P Pa				T2-pm	B-1du				T1-pm	T1 tgt
735308	Mir216b	ident	R-C	P6	T2	T1	Td	miRNA	cell							P-pm	P tgt	P-Su	P Co	P Pa				T2-pm	B-1du				T1-pm	T1 tgt
723904	Mir219a-2	ident	R-C	P6	T2	T1	Td	miRNA	cell							P-pm	P tgt	P-Su	P Co	P Pa				T2-pm	T2 tg				T1-pm	T1 tgt
723898	Mir339	ident	R-C	P6	T2	T1	Td	miRNA	cell							P-pm	P tgt	P-Su	P Co	P Pa				T2-pm	T2 tg				T1-pm	T1 tgt
723857	Mir377	ident	R-C	P6	T2	T1	Td	miRNA	cell		n.a.	n.a.				P-pm	P tgt	P-Su	P Co	P Pa				T2-pm	T2 tg				T1-pm	T1 tgt
723912	Mir382	ident	R-C	P6	T2	T1	Td	miRNA	cell							P-pm	B-S1	P-Su	P Co	P Pa				T2-pm	T2 tg				T1-pm	T1 tgt
751519	Mir423	ident	R-C	P6	T2	T1	Td	miRNA	cell							P-pm	P tgt	P-Su	P Co	P Pa				T2-pm	T2 tg				T1-pm	T1 tgt
102465214	Mir6398	ident	R-C	P6	T2	T1	Td	miRNA	cell							P-pm	P tgt	P-Su	P Co	P Pa				T2-pm	T2 tg				T1-pm	T1 tgt
751547	Mir673	ident	R-C	P6	T2	T1	Td	miRNA	cell							P-pm	P tgt	P-Su	P Co	P Pa				T2-pm	T2 tg				T1-pm	T1 tgt
751520	Mir680-3	ident	R-C	P6	T2	T1	Td	miRNA	cell							P-pm	P tgt	P-Su	P Co	P Pa				T2-pm	B-2du				T1-pm	T1 tgt
735274	Mir684-1	ident	R-C	P6	T2	T1	Td	miRNA	cell							P-pm	P tgt	P-Su	P Co	P Pa				T2-pm	B-1dd				T1-pm	B-1dd
735270	Mir710	ident	R-C	P6	T2	T1	Td	miRNA	cell							P-pm	P tgt	P-Su	P Co	P Pa				T2-pm	B-2dd				T1-pm	T1 tgt
723968	Mir9-3	ident	R-C	P6	T2	T1	Td	miRNA	cell	21368052						P-pm	B-S1	Su-1dd	P Co	Pa-2i				T2-pm	B-4i1u1dd				T1-pm	B-1i1dd
387229	Mir99a	ident	R-C	P6	T2	T1	Td	miRNA	cell							P-pm	P tgt	P-Su	P Co	P Pa				T2-pm	T2 tg				T1-pm	T1 tgt
100040724	Mirg	ident	R-C	P6	T2	T1	Td	miRNA	cell		n.d.	GP				P-pm	P tgt	P-Su	P Co	P Pa				T2-pm	T2 tg				T1-pm	B-1i
387245	Mirlet7b	ident	R-C	P6	T2	T1	Td	miRNA	cell							P-pm	P tgt	P-Su	P Co	P Pa				T2-pm	T2 tg				T1-pm	T1 tgt
111970	Dlx1as	ident	R-C	P6	T2	T1	Td	lncRNA	cell	23415800	n.a.	n.a.	n.a.			P-pm	P tgt	P-Su	P Co	P Pa	0.90435	7.31354	0.00010167	T2-pm	T2 tg	-0.490317	5.47943	0.00509959	T1-pm	T1 tgt	n.a.			n.a.			n.a.			n.a.
110333	Rmst	ident	R-C	P6	T2	T1	Td	lncRNA	cell	20436479	hipp vz (m>l)	GX	1.00822	5.29717	0.0227996	P-pm	P tgt	Su-1i	P Co	Pa-1i				T2-pm	B-2i				T1-pm	B-1i
20586	Smarca4	ident	R-C	P6	T2	T1	Td	TFbr/ATPase	BAF	16330018	CP,IZ>svz,vz	GP	0.658202	13.0031	5.32331e-05	P-pm	P tgt	P-Su	P Co	P Pa	0.530766	9.82743	0.00326707	T2-pm	B-1i	-0.0515847	10.112	0.430589	T1-pm	T1 tgt	-0.267746	10.4233	0.0459136	-0.02995	12.3926	0.43963	-0.00814	12.4035	0.848547	-0.03402	12.3905	0.351888
56456	Actl6a	ident	R-C	P6	T2	T1	Td	actin-r	BAFnp	25195934	vz>cp	GP	0.546209	10.618	0.00290414	P-pm	P tgt	P-Su	P Co	P Pa	0.299342	8.23206	0.0299629	T2-pm	T2 tg	-0.0381702	8.76986	0.751765	T1-pm	B-1du	-0.31754	8.35699	0.437096	0.015625	12.4818	0.873209	0.031901	12.4899	0.771118	0.022624	12.4853	0.805093
268996	Ss18	ident	R-C	P6	T2	T1	Td	molec	BAFnp	25195934	VZ/SVZ weak	GP	0.406763	11.6292	0.000344536	P-pm	P tgt	P-Su	P Co	P Pa	0.349954	10.307	0.00597493	T2-pm	T2 tg	0.188115	7.49969	0.127036	T1-pm	B-1i	0.48702	7.97135	0.461655	0.138021	8.17578	0.0938171	0.035807	8.12467	0.673788	0.068522	8.14103	0.345829
19708	Dpf2	ident	R-C	P6	T2	T1	Td	TFzc2h	BAFnp	25195934	VZ>cp	GP	0.00417378	10.449	0.966779	P-pm	P tgt	P-Su	P Co	P Pa	0.196259	9.7028	0.134158	T2-pm	T2 tg				T1-pm	T1 tgt
72057	Phf10	ident	R-C	P6	T2	T1	Td	TFzphd	BAFnp	25195934	vz>cp	GP	-0.143805	10.5059	0.136401	P-pm	B-S3	P-Su	P Co	P Pa				T2-pm	T2 tg				T1-pm	T1 tgt	-0.579077	5.69975	0.0412672
17190	Mbd1	ident	R-C	P6	T2	T1	Td	MBD/TFzncx	cell	12748381	cp,vz (weak)	GP	0.675006	9.13849	0.00014213	P-pm	P tgt	P-Su	P Co	P Pa	0.0897889	8.63867	0.416588	T2-pm	T2 tg	-0.0101023	7.47757	0.901479	T1-pm	T1 tgt	0.16202	6.38296	0.329101
330166	Miat	ident	R-C	P6	T2	T1	Td	lncRNA	cell	20459797	vz/svz>cp>iz,CNS	GP	1.18118	12.8273	1.62616e-05	P-pm	P tgt	P-Su	P Co	P Pa				T2-pm	T2 tg				T1-pm	T1 tgt
12914	Crebbp	ident	R-C	P6	T2	T1	Td	HAT/TFcoAc	cell	20152182	VZ,CP	GP	0.9153	5.52026	0.00181766	P-pm	P tgt	P-Su	P Co	P Pa				T2-pm	T2 tg				T1-pm	T1 tgt
217864	Rcor1	ident	R-C	P6	T2	T1	Td	molec	cell	28049845	VZ,SVZ>CP,iz	GP	1.67266	5.58097	6.33866e-06	P-pm	P tgt	Su-1u	P Co	P Pa				T2-pm	T2 tg				T1-pm	T1 tgt
68058	Chd1l	ident	R-C	P6	T2	T1	Td	CHD	ChrRem	28946814	VZ of OB	PM	-1.25894	7.17721	0.0003527	P-pm	P tgt	P-Su	P Co	P Pa				T2-pm	T2 tg				T1-pm	T1 tgt
269610	Chd5	ident	R-C	P6	T2	T1	Td	CHD	NuRD	23948251	n.d. ctx; OB,str	GP	-0.337026	4.90356	0.131824	P-pm	P tgt	P-Su	P Co	P Pa				T2-pm	T2 tg				T1-pm	T1 tgt
93761	Smarca1	ident	R-C	P6	T2	T1	Td	ATPase	NuRF	11359880	CP>VZ	BG	-0.0480648	9.41293	0.783479	P-pm	P tgt	P-Su	P Co	P Pa				T2-pm	T2 tg				T1-pm	T1 tgt
30951	Cbx8	ident	R-C	P6	T2	T1	Td	Cbx	PRC1can	16786585	vz,cp weak	pmid	0.151228	6.77644	0.081762	P-pm	P tgt	P-Su	P Co	P Pa	-0.260085	6.59881	0.0366139	T2-pm	T2 tg	-0.0378534	6.43795	0.664972	T1-pm	T1 tgt	0.253135	5.73651	0.266645	0.028971	8.15023	0.81694	-0.09326	8.08911	0.509864	0.235352	8.25342	0.0685952
12417	Cbx3	ident	R-C	P6	T2	T1	Td	molec	PRC1can	25441120	CP>iz,svz	pmid	-0.194773	13.6791	0.000330106	P-pm	B-S1	P-Su	P Co	P Pa	0.169768	7.00509	0.0654212	T2-pm	T2 tg				T1-pm	T1 tgt
14056	Ezh2	ident	R-C	P6	T2	T1	Td	KMTase	PRC2core	20798045	vz,svz>cp,iz	GP	0.658675	12.7367	5.37319e-06	P-pm	P tgt	P-Su	P Co	P Pa	0.217562	10.7935	0.044417	T2-pm	T2 tg	-0.0349933	10.4771	0.665326	T1-pm	T1 tgt	-0.472905	8.94409	0.409854	0.027344	12.2656	0.517018	0.017578	12.2607	0.707183	-0.01953	12.2422	0.618973
210529	Mettl14	ident	R-C	P6	T2	T1	Td	m6A MTase	RNA	28965759	VZ	GP	n.a.			P-pm	P tgt	P-Su	P Co	P Pa				T2-pm	T2 tg				T1-pm	T1 tgt				0.11263	8.78613	0.0434954	-0.05794	8.70085	0.307744	0.10319	8.78141	0.047063
56335	Mettl3	ident	R-C	P6	T2	T1	Td	m6A MTase	RNA	28965759	n.d.	GP	0.23251	8.46381	0.0216307	P-pm	B-S1	P-Su	P Co	P Pa				T2-pm	T2 tg				T1-pm	T1 tgt				0.151042	10.0501	0.0586497	0.057617	10.0034	0.478627	0.183594	10.0664	0.0203534
109241	Mbd5	ident	R-C	P6	T2	T1	Td	MBD	cell	25001218	n.d.	GP	-0.269215	7.75446	0.0905537	P-pm	P tgt	P-Su	P Co	P Pa				T2-pm	T2 tg				T1-pm	T1 tgt	-0.519553	3.11508	0.0380129
12151	Bmi1	ident	R-C	P6	T2	T1	Td	RING	PRC1can	19144853	CP>iz,svz,vz	GP	0.564177	12.8505	0.000108164	P-pm	P tgt	P-Su	P Co	P Pa	0.126291	9.96868	0.185793	T2-pm	T2 tg	0.0479801	9.34981	0.709728	T1-pm	T1 tgt	-1.845	6.62083	0.0499197	0.135417	8.24284	0.129002	-0.0013	8.17448	0.988838	-0.0013	8.17448	0.986659
77683	Ehmt1	ident	R-C	P6	T2	T1	Td	KMTase	cell	27767173	VZ,cp,all	GP	0.498142	10.8194	0.000333115	P-pm	P tgt	P-Su	P Co	P Pa				T2-pm	T2 tg				T1-pm	T1 tgt
67772	Chd8	ident	R-C	P6	T2	T1	Td	CHD	CHD7	27694995	vz, CP	GP	0.121611	9.6325	0.418449	P-pm	P tgt	P-Su	P Co	P Pa				T2-pm	T2 tg				T1-pm	T1 tgt	-0.623027	7.92003	0.0382936
30841	Kdm2b	ident	R-C	P6	T2	T1	Td	KDM	PRC1	21220025	CP>IZ>svz,vz	GP	0.427273	11.7914	0.00645018	P-pm	P tgt	P-Su	P Co	P Pa	-0.24438	9.9771	0.0349715	T2-pm	B-1i1s				T1-pm	B-1i
93760	Arid1a	ident	R-C	P6	T2	T1	Td	TFarid	BAF-A	18448678	CP,VZ>iz,svz	GP	0.552469	11.5993	7.29401e-05	P-pm	P tgt	Su-1s1dd	P Co	Pa-1s1dd	0.0814343	9.8171	0.530727	T2-pm	B-2i1u	-0.11758	9.21956	0.151958	T1-pm	B-3i1s	0.0395058	11.1283	0.452415	0.004557	11.7933	0.932595	0.087891	11.835	0.167993	-0.104	11.739	0.0630718
19763	Ring1	ident	R-C	P6	T2	T1	Td	E3 lig	PRC1core	17600113	VZ>>cp	pmid	-0.0113709	2.40195	0.377819	P-pm	P tgt	P-Su	P Co	P Pa				T2-pm	T2 tg				T1-pm	T1 tgt
68142	Ino80	ident	R-C	P6	T2	T1	Td	ATPase	INO80	28847827	VZ weak	GP	0.0387957	6.24822	0.652232	P-pm	B-S2	P-Su	P Co	P Pa				T2-pm	B-1i				T1-pm	T1 tgt
22589	Atrx	ident	R-C	P6	T2	T1	Td	ATPase	cell	29118205	VZ,CP	GP	1.5221	10.0976	4.36959e-06	P-pm	P tgt	P-Su	P Co	P Pa	0.574261	7.71966	0.00505476	T2-pm	T2 tg				T1-pm	T1 tgt	-1.72982	8.09456	0.114786
